# Supplementary material for: An Analysis of Sponsors/Collaborators of 69,160 Drug Trials Registered with ClinicalTrials.gov
Source: PLoS One. 2016 Feb 17;11(2):e0149416. doi: 10.1371/journal.pone.0149416 (PMC4757412; doi:10.1371/journal.pone.0149416)
Supplement: S1 Table — The 12,823 unique sponsors and the number of trials sponsored by each. (XLS) [file pone.0149416.s001.xls]

## Sheet: S1 Table_Unique sponsors
S1 Table: The unique sponsors. The 12,823 unique sponsors and the number of trials sponsored by each.
No.	Name of sponsor	Frequency
1	??ngstrom Pharmaceuticals	1
2	??rebro County Council	1
3	??rebro University, Sweden	6
4	169 Military Hospital of China	1
5	1st Allergy & Clinical Research Center	1
6	1st Hospital of Social Security Services	1
7	22nd Century Limited, LLC	1
8	303rd Hospital of the People's Liberation Army	1
9	307 Hospital of PLA	6
10	309th Hospital of Chinese People's Liberation Army	2
11	3M	12
12	407 Doctors	1
13	40789 Monheim am Rhein	1
14	4Pharma Ltd.	1
15	4SC AG	8
16	4th Military Hospital, Poland	1
17	7TM Pharma A/S	1
18	A. Eden Evins	1
19	A. M. Zeiher	1
20	A. Manzoni Hospital	4
21	A.C. Abrahams	1
22	A.O. Ospedale Papa Giovanni XXIII	12
23	A.O.U. San Giovanni Battista di Torino, Italy	1
24	A.R. CARD Onlus Foundation	3
25	AA Secord	2
26	AAADRS Clinical Research Center	2
27	Aadi, LLC	1
28	Aagaard Fertility Clinic	1
29	AAI Clinic	2
30	AAI Deutschland GmbH & Co. KG	1
31	AAIPharma	3
32	Aalborg Universitetshospital	25
33	Aalborg University	5
34	Aarelab AG	1
35	Aarhus University Hospital	42
36	Aarhus University Hospital Skejby	4
37	Aaron Boster	2
38	Aaron Chen	1
39	Aaron Cumpston, PharmD	1
40	Aaron Cypess	1
41	Aaron Diamond AIDS Research Center	4
42	Aaron J. Janowsky	1
43	Aase and Ejnar Danielsens Foundation	3
44	Aatif Husain	1
45	AB Foundation	6
46	AB Science	22
47	Abant Izzet Baysal University	1
48	Abarbanel Mental Health Center	5
49	Abbasi Shaheed Hospital	1
50	Abbott	416
51	Abbott Biologicals	6
52	Abbott Japan Co.,Ltd	10
53	Abbott Medical Optics	1
54	Abbott Northwestern Hospital	1
55	Abbott Nutrition	1
56	Abbott Products	12
57	Abbott Vascular	1
58	AbbVie	223
59	AbbVie (prior sponsor, Abbott)	160
60	Abby Siegel	1
61	Abdenour Nabid	1
62	Abdi Ibrahim Ilac San. ve Tic A.S.	1
63	Abdullah Kutlar	1
64	Abel Torres, MD	1
65	Abela Pharmaceuticals, Inc.	1
66	AbGenomics B.V Taiwan Branch	2
67	Abiant, Inc.	1
68	Abimbola Famuyide	1
69	Abiogen Pharma	2
70	Ablynx	12
71	Abnoba Gmbh	2
72	Abou el kheir, Wael, M.D. M.Sc.	1
73	AboutSkin Dermatology and DermSurgery, PC	2
74	Abramson Cancer Center of the University of Pennsylvania	63
75	ABX-CRO	1
76	Acacia Pharma Ltd	8
77	Academic and Community Cancer Research United	4
78	Academic City Hospital, Germany	1
79	Academic Histology laboratory, SIA, Latvia	1
80	Academic Myeloma Consortium	3
81	Academic Oncology Gastrointestinal Cancer Consortium (AGICC)	1
82	Academic Pediatric Association	1
83	Academisch Medisch Centrum - Universiteit van Amsterdam (AMC-UvA)	44
84	Academisch Ziekenhuis Groningen	1
85	Academisch Ziekenhuis Maastricht	5
86	Academy Military Medical Science, China	2
87	Academy of Finland	9
88	Academy of Finland (Risto O Roine)	1
89	ACADIA Pharmaceuticals Inc.	9
90	Acadia University	1
91	Acasti Pharma Inc.	2
92	Accelerated Community Oncology Research Network	17
93	Accelerating Medicines Partnership (AMP)	1
94	Acceleron Pharma, Inc.	13
95	Accelovance	2
96	Accentia Biopharmaceuticals	1
97	Accenture	8
98	Accera, Inc.	4
99	Access Business Group	1
100	Access Pharmaceuticals, Inc.	2
101	Accovion GmbH	2
102	AccuDial Pharmaceutical	1
103	Accumetrics, Inc.	2
104	Accuray Incorporated	1
105	Acea Bio (Hangzhou) Co., Ltd.	1
106	AcelRx Pharmaceuticals, Inc.	12
107	Acerta Pharma BV	1
108	Acetylon Pharmaceuticals Incorporated	3
109	Ach? Laborat?rios Farmac?uticos Ltda	1
110	Achaogen, Inc.	8
111	Ache Laboratorios Farmaceuticos S.A.	15
112	Achillion Pharmaceuticals	8
113	Achim Schmitz	1
114	Aciex Therapeutics, Inc.	6
115	Aclaris Therapeutics, Inc.	1
116	Aclin Laboratories, Chile	1
117	ACM Laboratories	1
118	ACM Pivotal Global Central Laboratory	3
119	ACO Hud Nordic AB	3
120	Acologix, Inc.	1
121	Acorda Therapeutics	28
122	Acrobio Healthcare Inc.	1
123	acromion GmbH	2
124	Acronet	1
125	Acrostak	1
126	Acrux DDS Pty Ltd	3
127	ACT Biotech, Inc	1
128	Actavis Inc.	70
129	Actavis Mid-Atlantic LLC	1
130	Actelion	103
131	Actinium Pharmaceuticals	1
132	Action Medeor	1
133	Action Medical Research	1
134	Action Pharma A/S	3
135	ACTIV (Association Clinique et Th?rapeutique du Val de Marne)	1
136	ACTIVA	1
137	Activaero GmbH	1
138	ActivBiotics	2
139	ActivBiotics Pharma, LLC	1
140	Active Biotech AB	7
141	ActivX Biosciences, Inc.	2
142	ActoGeniX N.V.	2
143	Acucela Inc.	8
144	Acura Pharmaceuticals Inc.	4
145	Acusphere	2
146	Acute Infection and Early Disease Research Program	1
147	Acute Leukemia French Association	9
148	Acute Respiratory Distress Syndrome Foundation	1
149	Ada and Hagbart Waages Humanitarian and Charity Foundation	1
150	Adamas Pharmaceuticals, Inc.	2
151	Adamis Pharmaceuticals Corporation	1
152	Adams Respiratory Therapeutics	2
153	Adana Numune Training and Research Hospital	1
154	Adapt Produtos Oftalmol?gicos Ltda.	4
155	Adaptimmune	5
156	Addex Pharma S.A.	4
157	Addis Ababa University	8
158	Addrenex Pharmaceuticals, Inc.	3
159	Adelaida Lamas Ferreiro	1
160	Adelina Pellicer	1
161	Adelphi University	1
162	Adenobio N.V	1
163	Adenovir Pharma AB	1
164	Aderans Research Institute	11
165	AdeTherapeutics Inc.	1
166	Adherex Technologies, Inc.	10
167	Adiga Life Sciences, Inc.	12
168	Adil Daud	2
169	Adimmune Corporation	8
170	Aditya K Aggarwal	1
171	Adknoma Health Research	1
172	ADM Korea Inc	1
173	ADMA Biologics, Inc.	2
174	Adnexus, A Bristol-Myers Squibb R&D Company	3
175	Adocia	4
176	Adrian Lacy	1
177	Adrian Vella	3
178	Adrienne A. Phillips	1
179	Adult AIDS Clinical Trials Group	2
180	Aduro BioTech, Inc.	4
181	Advance Biofactures Corporation	1
182	AdvanceCor GmbH	2
183	Advanced Accelerator Applications	2
184	Advanced Cancer Therapeutics	1
185	Advanced Center for Specialty Care	1
186	Advanced Clinical Research Services, LLC	1
187	Advanced Inhalation Therapies Ltd	2
188	Advanced Life Sciences, Inc.	3
189	Advanced Neurosciences Institute	1
190	Advanced Research Network	1
191	Advanced Specialty Care	1
192	Advanced Viral Research Corp	1
193	Advanced Vision Research	2
194	Advanced-J	1
195	Advancell - Advanced In Vitro Cell Technologies, S.A.	4
196	Advancis Pharmaceutical Corporation	1
197	Advantagene, Inc.	6
198	Advaxis, Inc.	4
199	Adverse Drug Reactions, Advice and Consulting ADR-AC	1
200	Advocate Hospital System	1
201	Adynxx, Inc.	1
202	Aegera Therapeutics	9
203	Aegerion Pharmaceuticals, Inc.	11
204	Aeon Astron Europe B.V.	2
205	Aeras	17
206	Aerial BioPharma, LLC	1
207	Aerie Pharmaceuticals	12
208	Aeris Therapeutics	8
209	Aerovance, Inc.	5
210	Aerpio Therapeutics	2
211	AESCA Pharma GmbH	3
212	Aesculap AG	1
213	Aesculap Biologics, LLC	1
214	AesRx, LLC	1
215	Aestus Therapeutics	1
216	AEterna Zentaris	34
217	Af???liated Hospital of North Sichuan Medical College	1
218	Afexa Life Sciences Inc	6
219	Affectis Pharmaceuticals AG	1
220	Affective Neuroscience Laboratory	1
221	Afferent Pharmaceuticals, Inc.	4
222	Affibody AB	1
223	Affiliated Hospital of Jiangsu University	1
224	Affiliated Hospital of Shaanxi University of Chinese Medicine	1
225	Affiliated Hospital of Xinxiang Medical University, Henan province	1
226	Affiliated Hospital to Academy of Military Medical Sciences	6
227	Affimed GmbH	1
228	Affinium Pharmaceuticals, Ltd	1
229	Affiris AG	8
230	Affymax	16
231	African Malaria Network Trust	6
232	African Poverty Related Infection Oriented Research Initiative	1
233	Afshin Dowlati, MD	1
234	AFT Pharmaceuticals, Ltd.	3
235	Aga Khan Health Services	2
236	Aga Khan University	28
237	Agarwal, Pinky, M.D.	1
238	Agen Biomedical	1
239	Agence de La Biom?decine	1
240	Agence de M?decine Pr?ventive, France	1
241	Agence G?n?rale des Equipements et Produits de Sant?	1
242	Agencia de Promoci?n Cient?­fica y Tecnol?gica, Argentina, Proyecto PICT-2007-00912	1
243	Agencia Nacional de Promocion Cientifica y Tecnica, Argentina	1
244	Agency for Healthcare Research and Quality (AHRQ)	4
245	Agency for Science, Technology and Research	1
246	Agendia	2
247	Agennix	17
248	Agensys, Inc.	11
249	Agentschap voor Innovatie door Wetenschap en Technologie	4
250	Agenus, Inc.	8
251	Agenzia Italiana del Farmaco	14
252	Aghia Sophia Children's Hospital of Athens	1
253	AGI Therapeutics, Inc.	1
254	Agile Therapeutics	7
255	Agios Pharmaceuticals, Inc.	1
256	AGIRx Ltd.	1
257	Agis Zorgverzekeringen	1
258	Agnelli Hospital, Italy	1
259	AGO Research GmbH	1
260	AGO Study Group	18
261	AgonOx	1
262	AGUNCO Obstetrics and Gynecology Centre	6
263	AHEPA University Hospital	4
264	Ahi Evren Chest and Cardiovascular Surgery Education and Research Hospital	1
265	Ahmad Slim	2
266	Ahmad Tarhini	7
267	Ahmed Elgazzar Hospital	3
268	Ahn-Gook Pharmaceuticals Co.,Ltd	9
269	Ahokas foundation, Finland	1
270	AHS Cancer Control Alberta	34
271	Ahvaz Jundishapur University of Medical Sciences	1
272	Aichi Cancer Center	1
273	Aichi Gakuin University	2
274	Aichi Medical University	1
275	AiCuris GmbH & Co.KG	3
276	AIDS Arms Inc.	1
277	AIDS Care Research in Africa	1
278	AIDS Clinical Trials Group	36
279	AIDS Community Research Initiative of America	1
280	AIDS Healthcare Foundation	1
281	AIDS Malignancy Consortium	16
282	AIDS Project Los Angeles	2
283	AIDS Research Alliance	1
284	AIDS Research and Treatment Center of the Treasure Coast	1
285	AIDS Research Consortium of Atlanta	2
286	Aileron Therapeutics	1
287	AIM Therapeutics Inc.	1
288	Ain Shams Maternity Hospital	3
289	Ain Shams University	27
290	Aintree University Hospitals NHS Foundation Trust	1
291	AIO-Studien-gGmbH	14
292	Air Force General Hospital of the PLA	2
293	Air Liquide SA	2
294	Air Liquide Sant? International	14
295	Aires Pharmaceuticals, Inc.	4
296	Aix Scientifics	2
297	Ajai Chari	2
298	Ajinomoto Interamericana Ind?stria e Com?rcio Ltda. (donation of L-arginine)	1
299	Ajinomoto USA, INC.	1
300	Ajna Hamidovic	2
301	Ajou University	5
302	Ajou University School of Medicine	18
303	Akashi Therapeutics	2
304	Akdeniz University	3
305	Akebia Therapeutics	3
306	Akela Pharma, Inc.	1
307	Akinion Pharmaceuticals AB	1
308	Akita University Hospital	1
309	Akorn, Inc.	1
310	Akron Children's Hospital	6
311	Akron General Medical Center	1
312	Akron Molecules AG	1
313	Akros Pharma Inc.	13
314	Aktion Bronchialkarzinom e.V.	5
315	Akzo Nobel	1
316	Al-Azhar University	2
317	Al-Neelain University	1
318	AL-Nour Eye Hospital	1
319	Alabama Neurology Associates, PC	1
320	Alacrity Biosciences, Inc.	1
321	Alameda County Medical Center	1
322	Alan Fujii	1
323	Alaska Native Medical Center	2
324	Alaska Native Tribal Health Consortium	2
325	Alaska State Public Health Laboratories	1
326	Alavita Pharmaceuticals Inc	1
327	Alba Therapeutics	7
328	Albany College of Pharmacy and Health Sciences	9
329	Albany Medical College	10
330	Albany Molecular Research, Inc.	1
331	Albert B. Sabin Vaccine Institute	7
332	Albert Einstein College of Medicine of Yeshiva University	37
333	Albert Einstein Healthcare Network	5
334	Albert Koong	2
335	Albert Saiz	1
336	Albert Schweitzer Hospital	11
337	Alberta Cancer Foundation	1
338	Alberta Children's Hospital	8
339	Alberta Health Services	20
340	Alberta Heritage Foundation for Medical Research	3
341	Alberta Innovates Health Solutions	1
342	Alberta Innovation and Science	1
343	Alberta Paraplegic foundation	1
344	Alberto Dominguez-Rodriguez, MD, PhD, FESC	1
345	Albireo	2
346	Alchemia Oncology	1
347	Alcobra Ltd.	5
348	Alcon Research	228
349	Aldagen	6
350	Alder Biopharmaceuticals, Inc.	10
351	Alder Hey Children's NHS Foundation Trust	1
352	Alejandra Guillermina Miranda Diaz	1
353	Alejandro Gonzalez-Ojeda	1
354	Alejandro Hoberman	1
355	Alere Wellbeing	1
356	Aleris Helse	1
357	Alert Hospital, Ethiopia	4
358	Alessandro Doria	2
359	Alesund Hospital	2
360	Alexander Payatakes, M.D.	1
361	Alexander von Humboldt Association	1
362	Alexandra Hospital, Singapore	1
363	Alexandra Marine and General Hospital	1
364	Alexey Mukhin	1
365	Alexion Pharma GmbH	10
366	Alexion Pharmaceuticals	38
367	Alexza Pharmaceuticals, Inc.	23
368	Alf and Aagot Helgesens Research Foundation.	1
369	Alfa Wassermann S.p.A.	3
370	Alfa Wassermann, Bologna, Italy	1
371	ALFA WASSERMANN??BJ) Market Research and Management Co., Ltd	1
372	Alfact Innovation	1
373	Alfred E. Tiefenbacher (GmbH & Co. KG)	1
374	Alfred-Nobel-Str. 10	1
375	AlgiPharma AS	3
376	Algora	1
377	Algorithme Pharma Inc	9
378	AlgoRx Pharmaceuticals	8
379	Ali Altunkaya	1
380	Alice K. Gong	1
381	Aligarh Muslim University	1
382	Alimenta AB	1
383	Alimentary Health Ltd	1
384	Alimera Sciences	6
385	Alios Biopharma Inc.	4
386	Alison Walker	3
387	Aliz? Pharma	1
388	Alizyme	6
389	ALK Nordic A/S, Danmark Filial	1
390	ALK-Abell? A/S	40
391	Alkermes, Inc.	49
392	All Children???s Hospital Johns Hopkins Medicine	4
393	All India Institute of Medical Sciences, New Delhi	43
394	ALL SCTped Forum	1
395	Allameh Tabatabai University	1
396	Allan Skanes	1
397	Alleanza Pharmaceuticals, Inc.	1
398	AlleCure	1
399	Allegheny Singer Research Institute	1
400	Allegiance Health	1
401	Allegro Ophthalmics, LLC	2
402	Allen Foundation Inc.	1
403	Allerderm	9
404	Allergan	300
405	Allergan Medical	1
406	AllerGen NCE Inc.	1
407	Allergen Research Corporation	1
408	Allergopharma GmbH & Co. KG	22
409	Allergy & Asthma Medical Group & Research Center	1
410	Allergy and Asthma Center of El Paso	1
411	Allergy Centre Vienna West	1
412	Allergy Therapeutics	17
413	Allermed Laboratories, Inc.	1
414	AllerQuest LLC	1
415	Allertein Therapeutics, LLC	1
416	Alliance for Better Bone Health	2
417	Alliance for Clinical Trials in Oncology	119
418	Alliance for Lupus Research	2
419	Alliance Pour La Recherche en Cancerologie	1
420	Alliancells Bioscience Corporation Limited	2
421	Alliancells-PuRui Biocience Co., Ltd.	1
422	Allied Research International	2
423	Allies in Cardiovascular Trials Initiatives and Organized	2
424	Allina Health System	1
425	Allina Hospitals and Clinics	1
426	Allison Goldfine	3
427	Allmennmedisinsk forskningsfond, Norway	1
428	Allocated inheritance from Elizabeth Stevn and Niels Rindom, Denmark	1
429	AlloCure Inc.	2
430	Allodynic Therapeutics, LLC	2
431	Alloksys Life Sciences B.V.	4
432	Allon Therapeutics	3
433	Alltech Life Sciences Inc.	1
434	Almirall Hermal GmbH	1
435	Almirall Limited	1
436	Almirall, S.A.	39
437	Alnylam Pharmaceuticals	15
438	Alopecia Areata Initiative - Gates Foundation	1
439	Alopexx Oncology, LLC	1
440	Alpha-1 Foundation	1
441	Alphacore Pharma, LLC	1
442	Alpharma ApS	1
443	Alpharma Pharmaceuticals LLC, a subsidiary of Pfizer Inc.	2
444	AlphaVax, Inc.	5
445	ALS Association	8
446	ALS Society of Canada	1
447	ALS Therapy Alliance	1
448	ALS Therapy Development Institute	1
449	Alseres Pharmaceuticals, Inc	1
450	Altacor Ltd.	1
451	Altair Therapeutics, Inc.	2
452	Alternating Hemiplegia of Childhood Foundation	1
453	Altheos, Inc.	2
454	Altheus Therapeutics, Inc.	2
455	Altimmune, Inc.	1
456	Altitude Physiology Expeditions	1
457	Altman Biomedical Consulting Pty. Ltd.	1
458	Altor Bioscience Corporation	10
459	Altschuler, Eric, M.D.	1
460	Altus Pharmaceuticals	2
461	Alvine Pharmaceuticals Inc.	5
462	ALZA	2
463	Alza Corporation, DE, USA	38
464	AlzChem, LLC	1
465	Alzheimer Europe	1
466	Alzheimer Forschungsinitiative e.V. (AFI)	1
467	Alzheimer Society of Canada	1
468	Alzheimer???s Drug Discovery Foundation	3
469	Alzheimer's Association	5
470	Alzheimer's Disease Cooperative Study (ADCS)	6
471	Alzheimer's Society	1
472	Alzheimer's Therapeutic Research Institute	1
473	AM-Pharma	7
474	AMAG Pharmaceuticals, Inc.	16
475	Amager Hospital	1
476	Amai Charitable Trust	2
477	Amakem, NV	2
478	Amanuel Mental Hospital, Addis Ababa, Ethiopia	1
479	Amarantus BioScience Holdings, Inc.	1
480	Amarex Clinical Research	2
481	Amarillo Biosciences, Inc.	7
482	Amarin Neuroscience Ltd	1
483	Amarin Pharma Inc.	3
484	Amarnath, Rathna, M.D.	1
485	Amber Patterson	1
486	Ambit Biosciences Corporation	8
487	Ambrilia Biopharma, Inc.	4
488	Ambrx, Inc.	1
489	Ambulat?rio de Bipolaridade	1
490	AmDerma	5
491	AmDerma Pharmaceuticals, LLC	3
492	American Academy of Child Adolescent Psychiatry.	2
493	American Academy of Family Physicians	2
494	American Academy of Family Physicians National Research Network	1
495	American Academy of Otolaryngology-Head and Neck Surgery Foundation	2
496	American Academy of Pediatrics	1
497	American Academy of Sleep Medicine	2
498	American Association for Cancer Research	2
499	American Association for the Study of Liver Diseases	1
500	American Association of Colleges of Pharmacy	1
501	American Association of Endodontists	1
502	American Association of Neurological Surgeons	1
503	American Brain Tumor Association	1
504	American British Cowdray Medical Center	1
505	American Burn Association	1
506	American Cancer Society, Inc.	13
507	American College of Allergy, Asthma and Immunology	1
508	American College of Clinical Pharmacy	6
509	American College of Gastroenterology	5
510	American College of Obstetricians and Gynecologists	1
511	American College of Radiology Imaging Network	5
512	American College of Rheumatology Research and Education Foundation	2
513	American College of Surgeons	1
514	American Diabetes Association	20
515	American Epilepsy Society	4
516	American Federation for Aging Research	1
517	American Foundation for Suicide Prevention	2
518	American Foundation for Surgery of the Hand	1
519	American Health Assistance Foundation	2
520	American Heart Association	31
521	American Institute for Voice and Ear Research	1
522	American Legion of Iowa Foundation	1
523	American Lung Association	4
524	American Lung Association Asthma Clinical Research Centers	5
525	American Medical Academy, Serbia	1
526	American Medical Society for Sports Medicine (AMSSM) Foundation	1
527	American National Red Cross	1
528	American Oriental Bioengineering, Inc.	1
529	American Psychiatric Association	2
530	American Psychiatric Foundation	1
531	American Rhinologic Society	1
532	American Scitech International	3
533	American SIDS Institute	1
534	American Society for Bariatric Surgery	1
535	American Society for Gastrointestinal Endoscopy	4
536	American Society for Laser Surgery and Medicine	1
537	American Society for Parenteral and Enteral Nutrition	1
538	American Society of Clinical Oncology	7
539	American Society of Health-System Pharmacists Research and Education Foundation	1
540	American Society of Transplant Surgeons	1
541	American Stem Cell, Inc.	1
542	American Thoracic Society	2
543	American University of Beirut Medical Center	13
544	American Urogynecologic Society	3
545	American Urogynecologic Society Foundation Astellas Research Award	1
546	American-European Congress of Ophthalmic Surgery	1
547	Amerifit Brands Inc	1
548	Ameritek USA	1
549	Amersham Health	2
550	amfAR, The Foundation for AIDS Research	6
551	amfAR, Therapeutics Research, Education, and AIDS Training in Asia (TREAT Asia)	1
552	Amgen	547
553	Amgen Research (Munich) GmbH	10
554	Amhara region Regional Laboratory Bahir	1
555	Amhara Regional Health Bureau, Amhara Region	1
556	Amicus Therapeutics	20
557	Aminu Kano Teaching Hospital	1
558	Amit N. Patel MD MS	1
559	Amit, Patel N, M.D.	2
560	Amneal Pharmaceuticals, LLC	3
561	Amorepacific Corporation	5
562	Amparo Maternal Maternidade Social	1
563	Amphastar Pharmaceuticals, Inc.	16
564	Amphia Hospital	2
565	Ampio Pharmaceuticals. Inc.	3
566	AmpliMed Corporation	7
567	Amplimmune	3
568	Amr Hafez	1
569	AMS Advanced Medical Services GmbH	1
570	Amsterdam Molecular Therapeutics	2
571	Amylin Pharmaceuticals, LLC.	23
572	Ana Rabello	1
573	Anaborex	1
574	Anaconda Pharma	1
575	Anacor Pharmaceuticals, Inc.	23
576	Anaeropharma Science, Inc.	1
577	Anagnostou, Evdokia, M.D.	9
578	Analgesic Solutions	3
579	Analytical Bio-Chemistry Laboratories, Inc.	2
580	AnaMar AB	1
581	Anand Jillella	1
582	Anand, Sonia, M.D.	1
583	Anandasabapathy, Sharmila, M.D.	7
584	Anapharm	10
585	Anbics Management-Services Ag	1
586	Anchen Pharmaceuticals, Inc	2
587	and Bangkok drugs Co.	1
588	Andalusian Initiative for Advanced Therapies - Fundaci?n P?blica Andaluza Progreso y Salud	10
589	Andaluz Health Service	4
590	Anders Kvanta	3
591	Anders Perner	2
592	Anders Rosengren, MD PhD	1
593	Anders Svenningsson	1
594	Andre Barreto Pereira	1
595	Andre Denault	1
596	Andrea DeCensi	1
597	Andrea Harzstark	1
598	Andrea McCart	1
599	Andrea Morelli	1
600	Andrea Vambutas	1
601	Andrej Trampuz	1
602	Andres I?iguez Romo, MD, PhD	1
603	Andres J. M. Ferreri	4
604	Andrew B Adams, MD, PhD	1
605	Andrew Carr	2
606	Andrew D. Barreto, MD	1
607	Andrew Gilman	1
608	Andrew H Miller	1
609	Andrew J. Armstrong, MD	2
610	Andrew J. Wagner, MD, PhD	1
611	Andrew Ko	1
612	Andrew Sikora	1
613	Andrew Yeager	1
614	Andromeda Biotech Ltd.	4
615	Andros Day Surgery Clinic	1
616	AndroScience Corp	2
617	Anemia Working Group Romania	3
618	Anergis	3
619	Anesiva, Inc.	6
620	anesthesia department	2
621	AnewPharma	1
622	Anexon, Incorporated	1
623	Angel Chamorro, MD	1
624	Angela Kashuba, PharmD	1
625	Angela Taber MD	1
626	Angelman Syndrome Foundation, Inc.	1
627	Angimmune LLC	2
628	Angioblast Systems	1
629	Angiochem Inc	6
630	Angiogenix	2
631	Angion Biomedica Corp	3
632	Angiotech Pharmaceuticals	1
633	Anglo Celtic Cooperative Oncology Group	2
634	Anhui Medical University	13
635	Anhui Provincial Hospital	3
636	Anhui Provincial Hospital of Traditional Chinese Medicine	1
637	Anhui Zhifei Longcom Biologic Pharmacy Co., Ltd.	2
638	Anita Gupta	1
639	Anjali Ganda, MD	1
640	Ankang hospital of traditional Chinese medicine	1
641	Ankara University	6
642	ANMCO Italian Association of Hospital Cardiologist	1
643	Ann & Robert H Lurie Children's Hospital of Chicago	28
644	Ann and Robert H. Lurie Children's Hospital of Chicago	1
645	Ann Davis, PhD, MPH, ABPP	1
646	Anna Cruceta	4
647	Anna Griffiths, MRC	1
648	Anna Tsakiri	1
649	Annamalai University	2
650	Annapoorna Kini	1
651	Anne Arundel Health System Research Institute	1
652	Anne Beaven, MD	2
653	Anne Fung MD	1
654	Anne Katrine Pagsberg	1
655	Anne Lindblad	1
656	Annette C. Toledano MD	1
657	Annick Desjardins	9
658	ANOCEF (french association of neuro-oncologists)	1
659	Anonymous	3
660	AnorMED	4
661	Ansun Biopharma, Inc.	7
662	Antares Pharma Inc.	4
663	Anterios Inc.	5
664	Anterogen Co., Ltd.	7
665	Anterpreet Neki	1
666	Anthera Pharmaceuticals	18
667	Anti Doping Danmark	1
668	Anticancer Fund, Belgium	2
669	Antigen Express, Inc.	1
670	Antigen Laboratories, Inc.	2
671	Antipodean Pharmaceuticals, Inc.	3
672	Antisepsia Central	1
673	Antisoma Research	11
674	Antonio (Tony) Finelli	1
675	Antonio Lazzari	1
676	Antonio Uccelli	1
677	Antonios Likourezos	3
678	Antria	1
679	Anyang Tumour Hospital of Henan province	1
680	Anyue county hospital of TCM	1
681	Anza Therapeutics, Inc.	3
682	ANZGOG	3
683	AOP Orphan Pharmaceuticals AG	9
684	AORTICA Group	1
685	AOSpine International	1
686	AOSpine North America	1
687	AOSpine North America Research Network	2
688	AP Moeller Foundation	3
689	Apceth GmbH & Co. KG	2
690	Apeiron Biologics	2
691	Apeptico Forschung und Entwicklung GmbH	1
692	Apices Soluciones S.L.	4
693	Apimeds, Inc.	2
694	Apitope Technology (Bristol) Ltd.	1
695	Apogee Biotechnology Corporation	1
696	Apogenix GmbH	2
697	APOGEPHA Arzneimittel GmbH	4
698	ApoPharma	12
699	Aposense Ltd.	2
700	Apotekerfonden af 1991	1
701	Apotex Inc.	3
702	Appletree AG	1
703	Applied Genetic Technologies Corp	3
704	Applied Health Research Centre	1
705	Applied Molecular Evolution	2
706	Aprea AB	1
707	APS ACTION	1
708	Apsen Farmaceutica S.A.	1
709	APT Pharmaceuticals, Inc.	2
710	Aptium Oncology Research Network	2
711	Aptiv Solutions	5
712	Aptose Biosciences Inc.	2
713	Aptuit Inc.	6
714	Aquinox Pharmaceuticals, Inc.	2
715	Aqumen Biopharmaceuticals, N.A.	2
716	Aradigm Corporation	2
717	Aradign Corportation	1
718	Aragon Institute of Health Sciences	4
719	Aragon Pharmaceuticals, Inc.	5
720	Araim Pharmaceuticals, Inc.	2
721	ARAIRLOR	1
722	ARAMU Association	1
723	Arana Therapeutics Ltd	2
724	ARANZ Medical	1
725	Aravind Centre for Women and Children, Madurai, Tamil Nadu, India	1
726	Aravind Eye Hospitals, India	6
727	Arbeitsgemeinschaft fur Internistische Onkologie	5
728	Arbeitsgemeinschaft Gynaekologische Onkologie Austria	3
729	Arbeitsgemeinschaft medikamentoese Tumortherapie	21
730	Arbeitsgruppe Lebermetastasen und Tumoren	1
731	Arbeitskreis Klinische Studien	2
732	Arbor Pharmaceuticals, Inc.	8
733	Arbor Vita Corporation	1
734	ARCA Biopharma, Inc.	9
735	ARCAGY/ GINECO GROUP	25
736	Arcasoy, Selim, M.D.	1
737	Arch Medical Services Inc., DBA The Center for Cancer Care and Research	1
738	Archemix Corp.	5
739	Archer Pharmaceuticals, Inc.	1
740	Archimedes Development Ltd	4
741	Archimedes Pharma US, Inc.	1
742	Archivel Farma S.L.	2
743	Arcion Therapeutics Inc	1
744	Arcispedale S. Anna, Ferrara	1
745	Arcispedale Santa Maria Nuova-IRCCS	3
746	ArcticNet	1
747	Arda Kiani	1
748	Ardabil University of Medical Sciences	3
749	Ardana Bioscience Ltd	3
750	Ardea Biosciences, Inc.	23
751	ARDEC Association de Recherche de D?veloppement et d???Enseignement de la Cardiologie	1
752	Ardelyx	5
753	Arena Pharmaceuticals	17
754	Arete Therapeutics	1
755	Areva Med LLC	1
756	arGEN-X BVBA	2
757	Argentina: Resolution Latin America; Buenos Aires, Argentina	1
758	Argentine Tennis Association	1
759	Arginox Pharmaceuticals	1
760	Argos Therapeutics	9
761	Arhangelsk Regional Children's Clinical Hospital named after Vizshletsov P.G.	1
762	ARI Research Cell	2
763	Aria Aesthetics Inc.	1
764	Ariad Pharmaceuticals	21
765	Aridis Pharmaceuticals, Inc.	1
766	aRigen Pharmaceuticals, Inc.	1
767	Ariston Pharmaceuticals, Inc.	1
768	Aristotle University Of Thessaloniki	29
769	ARIV Onlus	1
770	Arizona Disease Control Research Commission	1
771	Arizona Kidney Disease and Hypertension Center	1
772	Arizona Oncology Associates	1
773	Arizona State University	2
774	Arkansas Children's Hospital Research Institute	7
775	Arman Mashayekhi	1
776	Armando Santoro, MD	11
777	Armando Torres Ram?­rez	1
778	Armauer Hansen Research Institute, Ethiopia	8
779	Armed Forces Hospital, Southern Region, Khamis Mushayt, Saudi Arabia	2
780	Armed Forces Institute of Regenerative Medicine	1
781	Armed Forces Research Institute of Medical Sciences, Thailand	3
782	Armed Police Medical college Affiliated Hospital	1
783	Armenteros, Jorge L., M.D., P.A.	1
784	Armin Goralczyk	1
785	ARMO BioSciences	1
786	Army Research and Referral hospital	1
787	Arno Therapeutics	8
788	Arnold Palmer Hospital for Children	1
789	Arog Pharmaceuticals, Inc.	7
790	Aros Pharma ApS	1
791	Arpida AG	3
792	ArQule	29
793	Array BioPharma	35
794	Arribas, Jose R., M.D.	1
795	Arriva Pharmaceuticals, Inc.	2
796	Arrow Therapeutics	5
797	Arrowhead Regional Medical Center	1
798	Arrowhead Research Corporation	1
799	ARS (Association pour la Recherche sur la Scl?rose Lat?rale Amyotrophique)	1
800	Arshad Khanani	1
801	ART AIDS Charity Fund	1
802	Arteriogenesis Competence Network	1
803	Arthrex, Inc.	1
804	Arthritis & Rheumatic Disease Specialties Research	1
805	Arthritis and Rheumatic Disease Specialties	1
806	Arthritis Foundation	4
807	Arthritis Research UK	6
808	Arthritis Treatment Center, Maryland	3
809	ArthroCare Corporation	1
810	Arthur Pancioli	1
811	ARTIC group (oncologists and urologists association)	1
812	Artielle ImmunoTherapeutics	1
813	Artisan Pharma, Inc.	1
814	Artisian Pharmaceuticals	1
815	ARTTIC International Management Services	1
816	Artu Biologicals	3
817	Aruna Nathan	1
818	ARUP Laboratories	1
819	Arvi Yli-Hankala	1
820	Arya, Vijaypal, M.D., P.C.	1
821	ARYx Therapeutics	5
822	Asahi Kasei Pharma America Corporation	1
823	Asahi Kasei Pharma Corporation	8
824	Asan Medical Center	165
825	Asbell, Penny, M.D.	1
826	Asbj?rn Mohr Drewes	1
827	ASCEND Therapeutics	5
828	Ascendis Pharma A/S	3
829	Ascenta Therapeutics	12
830	Ascher-Walsh, Charles, M.D.	1
831	Ascopharm Groupe Novasco	1
832	Ash Access Technology	1
833	Asha Moudgil	1
834	Ashford and St. Peter's Hospitals NHS Trust	2
835	Ashtar Chami	1
836	Asian Clinical Trials	1
837	Asian Gynecologic Oncology Group	1
838	Asian Institute of Gastroenterology, Hyderabad, India	1
839	Asian Institute of Gastroenterology, India	2
840	Asian Medical Center	1
841	Asker & Baerum Hospital	7
842	ASKLEP Inc.	1
843	Asklepion Pharmaceuticals, LLC	2
844	Asklepios Biopharmaceutical, Inc.	1
845	Asklepios Kliniken Hamburg GmbH	1
846	ASL Cagliari	2
847	ASL TO4, Chivasso	1
848	Aslan Pharmaceuticals	3
849	Asmacure Lt?e	4
850	Asociaci?n Andaluza de Hematolog?­a y Hemoterapia	1
851	Asociaci?n Ben?fica Prisma	1
852	Asociaci?n Cient?­fica Pulm?n y Ventilaci?n Mec?nica	1
853	Asociaci?n Civil Impacta Salud y Educaci?n, Peru	4
854	Asociaci?n Oncosur	1
855	Asociaci?n para Evitar la Ceguera en M?xico	27
856	Asociacion Civil Selva Amazonica	1
857	Asociacion Colaboracion Cochrane Iberoamericana	2
858	Asociacion Colombiana de Infectologia, ACIN. Infectious Diseases Society of Colombia	1
859	Asociacion Doctor Peset Para el Estudio de la Hematolog?­a	1
860	Asociacion Espanola de Hematologia y Hemoterapia	1
861	Asoclinic Inmunolog?­a Ltda.	2
862	ASOKLIF	1
863	Asokumar Buvanendran	1
864	Aspen Pharma	1
865	ASPEN Rhoads Research Foundation	1
866	Aspetar	1
867	Asphelia Pharmaceuticals	1
868	Aspirus Heart and Vascular Institute-Research and Education	2
869	Aspirus Wausau Hospital	1
870	Aspreva Pharmaceuticals	7
871	Assaf-Harofeh Medical Center	21
872	Assign Clinical Research GmbH	1
873	Assign Data Management and Biostatistics GmbH	3
874	Assisi Foundation	4
875	Assistance Publique - H?pitaux de Paris	261
876	Assistance Publique Hopitaux De Marseille	31
877	Assiut University	9
878	Associa??o de Amigos da Hematologia (HEMOAMIGOS)	1
879	Associa??o Fundo de Incentivo ? Pesquisa	3
880	Associacao Fundo de Incentivo a Psicofarmcologia	3
881	Associaci? per a la Recerca Oncologica, Spain	3
882	Associacio catalana per a la recerca oncologica i les seves implicacions sanitaries i socials	2
883	Associated Scientists to Help Minimize Allergies	2
884	Association AGIR ? Dom,	1
885	Association AIRE (FR)	1
886	Association ANTADIR ,	1
887	Association Asthma, Bulgaria	4
888	Association de Neuro-Oncologues d???Expression Francaise	2
889	Association de Recherche Clinique en Rhumatologie	1
890	Association for Establishment of Ebvidence in Interventions	1
891	Association for Innovation and Biomedical Research on Light and Image	4
892	Association for Psychopharmacological Research, Brazil	1
893	Association for the Handicapped Of Jinan	1
894	Association Fran?aise contre les Myopathies (AFM), Paris	5
895	Association Francaise pour la Recherche Thermale	3
896	Association Nationale pour les Traitements A Domicile, les Innovations et la Recherche	1
897	Association of Dutch Burn Centres	3
898	Association of Research on the Biology of Liver Tumors	1
899	Association of Urogenital Oncology (AUO)	4
900	Association pour l'Etude des Fonctions Digestives (AEFD)	1
901	Association Pour La Promotion A Tours De La Reanimation Medicale	2
902	Association Pour La Recherche des Th?rapeutiques Innovantes en Canc?rologie	4
903	Association Pour la Recherche en Infectiologie	1
904	Association pour la Recherche en Physiologie de l'Environnement	1
905	Association pour la Recherche sur le Temps Biologique et la Chronoth?rapie	1
906	Association pour la Recherche sur les Maladies H?patiques Virales	1
907	Association pour le D?veloppement de la Recherche Clinique et Informatique en Onco-H?matologie	1
908	Association R?gionale de Cardiologie d???Auvergne	1
909	Association Tunisienne de lutte Contre le Cancer	1
910	Associations for Establishment of Evidence in Interventions	2
911	Associazione Culturale Pediatri	1
912	Associazione Infermieristica per lo studio delle Lesioni Cutanee	1
913	Associazione Italiana Ematologia Oncologia Pediatrica	3
914	Associazione Italiana per la lotta alle Sindromi Atassiche (AISA)	1
915	Associazione Italiana per la Ricerca sul Cancro	3
916	Associazione Medici Diabetologi (AMD)	1
917	Associazione Nazionale Medici Cardiologi Ospedalieri	3
918	Associazione Oncologia Traslazionale	1
919	Associazione Progetto Oncologia UMAN.A	1
920	Associazione Volontari Pazienti Oncologici	1
921	Assuta Hospital Systems	2
922	Astellas Pharma Canada, Inc.	13
923	Astellas Pharma China, Inc.	7
924	Astellas Pharma Europe B.V.	52
925	Astellas Pharma Europe Ltd.	11
926	Astellas Pharma Global Development, Inc.	47
927	Astellas Pharma GmbH	6
928	Astellas Pharma Inc	560
929	Astellas Pharma Korea, Inc.	23
930	Astellas Pharma Taiwan, Inc.	10
931	Astellas Pharma US, Inc.	40
932	Asterias Biotherapeutics, Inc.	2
933	Astes	1
934	Astex Pharmaceuticals	27
935	Asthma and Allergic Diseases Cooperative Research Centers	1
936	Asthma Clinical Research Network	1
937	Asthma Management Systems	1
938	Asthma UK	1
939	Astion Pharma A/S	3
940	Aston University	1
941	Astra Zeneca Canada	1
942	AstraZeneca	1619
943	Astrazeneca (direct)	1
944	Asubio Pharmaceuticals, Inc.	4
945	Atara Biotherapeutics	1
946	Ataturk University	3
947	Athanassios Argiris	1
948	Athena Zuppa	2
949	AtheroGenics	1
950	AtheroNova Inc.	1
951	Athersys, Inc	6
952	Ativus Farmaceutica Ltda	1
953	Atlanta Center for Medical Research	1
954	Atlanta Clinical and Translational Science Institute	2
955	Atlanta Gastroenterology Associates	1
956	Atlanta Heart Specialists, LLC	1
957	Atlanta Research and Education Foundation	2
958	Atlanta VA Medical Center	1
959	Atlantia Food Clinical Trials	1
960	Atlantic Center for Oral and Maxillofacial Surgery	1
961	Atlantic Health Sciences Corporation	1
962	Atlantic Health System	3
963	Atlantic Laboratory Ltd	1
964	Atlantic Provinces Dermatology Association	1
965	Atlantic Research Group	4
966	Atopic Dermatitis and Vaccinia Network	1
967	Atopix Therapeutics, Ltd.	1
968	Atox Bio Ltd	2
969	Atrium Medical Center	2
970	ATS Clinical Research	1
971	Attabib, Najmedden, M.D.	1
972	Attaya Suvannasankha	2
973	Attenuon	4
974	Atterocor, Inc.	1
975	Attikon Hospital	3
976	Attila Vajas	1
977	Auckland City Hospital, New Zealand	3
978	Auckland District Health Board	2
979	Auckland Medical Research Foundation	1
980	Auerbach Hematology Oncology Associates P C	1
981	Augusta Hospital, Berlin	1
982	Aultman Health Foundation	2
983	Aultman Hospital	1
984	Aurinia Pharmaceuticals Inc.	5
985	Auris Medical AG	4
986	Auris Medical, Inc.	7
987	Aurobindo Pharma	2
988	Auron Healthcare GmbH	3
989	Aurora Health Care	6
990	Ausio Pharmaceuticals, LLC	4
991	Auspex Pharmaceuticals, Inc.	2
992	Austin Health	22
993	Austin Hospital, Melbourne Australia	2
994	Australasian Gastro-Intestinal Trials Group	5
995	Australasian Leukaemia and Lymphoma Group	4
996	Australasian Sarcoma Study Group	1
997	Australia New Zealand Gynaecological Oncology Group	2
998	Australia: Theapeutic Goods Administration	1
999	Australian Agency for International Development	1
1000	Australian and New Zealand College of Anaesthetists	1
1001	Australian and New Zealand Intensive Care Research Centre	1
1002	Australian and New Zealand Intensive Care Society Clinical Trials Group	4
1003	Australian and New Zealand Urogenital and Prostate Cancer Trials Group	1
1004	Australian Department of Industry, Tourism and Resources	2
1005	Australian Government Department of Health and Ageing	4
1006	Australian National University	2
1007	Austrian Breast & Colorectal Cancer Study Group	16
1008	Austrian Breast and Colorectal Cancer Study Group	1
1009	Austrian Forum Against Cancer	5
1010	Austrian Science Fund (FWF)	5
1011	Austrian Society Of Surgical Oncology	2
1012	author! et al. BV	1
1013	Autism Science Foundation	1
1014	Autism Speaks	11
1015	Autism Treatment Network	2
1016	Autoimmune Technologies, LLC	2
1017	Autoimmunity Centers of Excellence	9
1018	Auxilio Mutuo Cancer Center	6
1019	Auxilium Pharmaceuticals, Inc.	1
1020	Avalanche Biotechnologies, Inc.	1
1021	Avanir Pharmaceuticals	8
1022	Avant Immunotherapeutics	2
1023	AVAX Technologies	4
1024	Avaxia Biologics, Incorporated	1
1025	Avedro, Inc.	7
1026	Aventis Pharmaceuticals	58
1027	Avenue Appia 20	1
1028	AVEO Pharmaceuticals, Inc.	28
1029	Avera McKennan Hospital & University Health Center	1
1030	Avera Pharmaceuticals	4
1031	Averion International Corporation	2
1032	Avexa	6
1033	Avid Radiopharmaceuticals	27
1034	Avidia	1
1035	Avigen	5
1036	AviGenics	1
1037	AVIR Green Hills Biotechnology AG	4
1038	Avner Shenfeld PhD, Chief Scientific Officer of Modus Biological Membranes, Ltd.	1
1039	Avon and Wiltshire Mental Health Partnership NHS Trust	1
1040	Avon Foundation	3
1041	Avraham Pharmaceuticals Ltd	2
1042	Avva Rus, JSC	3
1043	AVVAA World Healthcare Products, Inc.	1
1044	AWD.pharma GmbH & Co. KG	1
1045	Axaron Bioscience AG	1
1046	Axcan Pharma	18
1047	Axcentua Pharmaceuticals AB	1
1048	Axelar AB	5
1049	Axikin Pharmaceuticals, Inc.	1
1050	Axio Research. LLC	2
1051	AxoGen, Inc	1
1052	Axon Neuroscience SE	2
1053	Axxonis Pharma AG	2
1054	AZ Jan Palfijn Gent	4
1055	AZ Sint-Jan AV	5
1056	AZ-VUB	10
1057	Azad Aziz	1
1058	Azad University of Medical Sciences	5
1059	Azaya Therapeutics, Inc.	2
1060	Azelon Pharmaceuticals	1
1061	Azevan Pharmaceuticals	4
1062	Azienda L'ULSS 15 Alta Padovana	1
1063	Azienda Ospedaliera - Universitaria di Modena	1
1064	Azienda Ospedaliera "D Cotugno" Hospital of Infectious Diseases	1
1065	Azienda Ospedaliera Citt? della Salute e della Scienza di Torino	1
1066	Azienda Ospedaliera dei Colli	1
1067	Azienda Ospedaliera di Bolzano	1
1068	Azienda Ospedaliera di Lecco	1
1069	Azienda Ospedaliera di Padova	9
1070	Azienda Ospedaliera di Perugia	2
1071	Azienda Ospedaliera G. Rummo	1
1072	Azienda Ospedaliera Niguarda C? Granda	1
1073	Azienda Ospedaliera Ordine Mauriziano di Torino	1
1074	Azienda Ospedaliera Ospedale Infantile Regina Margherita Sant'Anna	1
1075	Azienda Ospedaliera S. Maria della Misericordia	2
1076	Azienda Ospedaliera San Camillo Forlanini	2
1077	Azienda Ospedaliera San Gerardo di Monza	6
1078	Azienda Ospedaliera San Giovanni Battista	6
1079	Azienda Ospedaliera Sant'Andrea, Roma	1
1080	Azienda Ospedaliera Sant'Anna	1
1081	Azienda Ospedaliera Santa Maria Degli Angeli	1
1082	Azienda Ospedaliera Santa Maria, Terni, Italy	1
1083	Azienda Ospedaliera Spedali Civili di Brescia	4
1084	Azienda Ospedaliera Spedali Riuniti di Livorno, Livorno	1
1085	Azienda Ospedaliera Universitaria di Bologna Policlinico S. Orsola Malpighi	7
1086	Azienda Ospedaliera Universitaria Integrata Verona	4
1087	Azienda Ospedaliera Universitaria Policlinico	7
1088	Azienda Ospedaliera Universitaria Senese	2
1089	Azienda Ospedaliera V. Cervello	4
1090	Azienda Ospedaliera Villa Sofia	1
1091	Azienda Ospedaliera, Lucca	1
1092	Azienda Ospedaliera, Ospedale Civile di Legnano	1
1093	Azienda Ospedaliera, Siracusa	1
1094	Azienda Ospedaliera, Universitaria Policlinico Vittorio Emanuele	1
1095	Azienda Ospedaliero Universitaria di Sassari	2
1096	Azienda Ospedaliero Universitaria Maggiore della Carita	4
1097	Azienda Ospedaliero-Universitaria Careggi	1
1098	Azienda Ospedaliero-Universitaria di Parma	2
1099	Azienda Ospedaliero-Universitaria, Catania	1
1100	Azienda Ospedaliero, Universitaria Meyer	4
1101	Azienda Ospedaliero, Universitaria Ospedali Riuniti	2
1102	Azienda Ospedaliero, Universitaria Pisana	2
1103	Azienda Policlinico Umberto I	10
1104	Azienda Provinciale per i Servizi Sanitari, Provincia Autonoma di Trento	1
1105	Azienda Sanitaria Locale 3, Torino	4
1106	Azienda Sanitaria Locale 4, Teramo	1
1107	Azienda Sanitaria Locale 9, Grosseto	1
1108	Azienda Sanitaria Locale n.2 Savonese	1
1109	Azienda Sanitaria Ospedaliera	2
1110	Azienda U.S.L. della Valle d'Aosta, Ospedale Regionale Umberto Parini	1
1111	Azienda Unit? Sanitaria Locale di Piacenza	1
1112	Azienda Unita' Sanitaria Locale Di Modena	1
1113	Azienda USL 4 Prato	1
1114	Aziende Chimiche Riunite Angelini Francesco S.p.A	2
1115	Azur Pharma, Inc	1
1116	B. Braun Ltd. Centre of Excellence Infection Control	1
1117	B. Braun Medical (Shanghai) International Trading Corp. Ltd.	1
1118	B. Braun Medical Inc.	2
1119	B. Braun Medical SA	3
1120	B. Braun Melsungen AG	17
1121	B. J. Medical College, Pune	1
1122	B.Braun Taiwan CO LTD	1
1123	B.P. Koirala Institute of Health Sciences	4
1124	Babiash, Kimberly H., M.D.	1
1125	Bacchus Vascular	1
1126	Bachem	1
1127	Bader, Ted, M.D.	5
1128	Bagcilar Training and Research Hospital	2
1129	Baker Heart Research Institute	4
1130	Baker IDI Heart and Diabetes Institute	11
1131	Bakry, Sayed , phD. M.Sc.	1
1132	Balaji Tamarappoo	1
1133	Balamurali Ambati	1
1134	Balikesir University	1
1135	Ballarat Health Services	3
1136	Bambino Ges? Hospital and Research Institute	8
1137	Bamrasnaradura Infectious Diseases Institute	7
1138	Banaras Hindu University	7
1139	Banc de Sang i Teixits	4
1140	Banco Nacional de Desenvolvimento Economico e Social	1
1141	Band of Parents	1
1142	Bandim Health Project	27
1143	Bangabandhu Sheikh Mujib Medical University, Dhaka, Bangladesh	2
1144	Bangkok Drug company	1
1145	Bangkok Laboratories and Cosmetics	1
1146	Bangkok Metropolitan Administration Medical College and Vajira Hospital	1
1147	Bangladesh Institute of Research and Rehabilitation in Diabetes, Endocrine and Metabolic Disorders	1
1148	Bangor University	2
1149	Bank-Netherlands Partnership Programme (BNPP)	1
1150	Bankhead-Coley Florida Biomedical Research Program	1
1151	Bankole A. Johnson	1
1152	Bankole Johnson	8
1153	Banner Alzheimer's Institute	1
1154	Banner Health	4
1155	Baohui Han	1
1156	Baqiyatallah Medical Sciences University	11
1157	Baqiyatallah Research Center for Gastroenterology and Liver Diseases	2
1158	Barbara Ann Karmanos Cancer Institute	51
1159	Barbara Ensoli, MD	3
1160	Barbara J. Coffey	1
1161	BARC Global Central Laboratory	1
1162	Barc NV	1
1163	Barcelona Centre for International Health Research	2
1164	Barcelona Institute for Global Health (ISGlobal)	1
1165	Barcelona Macula Foundation	1
1166	Barletta Foundation	1
1167	Barnes Retina Institute	2
1168	Barnes-Jewish Hospital	7
1169	Barnsley Hospital	4
1170	Baromedical Research Foundation	1
1171	Barr Laboratories	1
1172	Barretos Cancer Hospital	6
1173	Barrie Urology Associates	1
1174	Barry Borlaug	1
1175	Barry Miskin, MD	1
1176	Bart CJM Fauser	2
1177	Bart Neyns	4
1178	Barth Wilsey	1
1179	Barts & The London NHS Trust	16
1180	Barts and the London School of Medicine and Dentistry	2
1181	Barts Cancer Institute	1
1182	Barwon Health	2
1183	Barzilai Medical Center	2
1184	Bascom Palmer Eye Institute	4
1185	Basel Women???s University Hospital	4
1186	BASF	1
1187	BASi Clinical Research Unit	1
1188	Basil Hetzel Institute for Translational Research	1
1189	Basilea Pharmaceutica	25
1190	Basilea Pharmaceutica International Ltd	24
1191	Baskent University	15
1192	Basque Health Service	7
1193	Bassett Healthcare	1
1194	Bastiaan Driehuys	1
1195	Bastyr University	4
1196	Batten Disease Support and Research Assocation	1
1197	Battle Creek Health System	1
1198	Bausch & Lomb Incorporated	106
1199	Bavarian Nordic	20
1200	Bavarian Nordic, Inc.	4
1201	Baxalta US Inc.	53
1202	Baxter (China) Investment Co. Ltd.	1
1203	Baxter BioScience	2
1204	Baxter Healthcare Corporation	87
1205	Baxter Healthcare International	1
1206	Baxter Innovations GmbH	11
1207	Bay Area Retina Associates	2
1208	Bay Pines VA Healthcare System	1
1209	Bay State Clinical Trials, Inc.	1
1210	Baycrest	1
1211	Bayer	824
1212	Bayer Healthcare Pharmaceuticals, Inc./Bayer Schering Pharma	8
1213	Bayer Yakuhin, Ltd.	1
1214	Bayer/Onyx	1
1215	Bayhill Therapeutics	3
1216	Baylor Breast Care Center	19
1217	Baylor College of Medicine	175
1218	Baylor Health Care System	4
1219	Baylor Research Institute	19
1220	Baylor University	2
1221	Bayside Health	26
1222	Baystate Medical Center	5
1223	BBB-Therapeutics B.V.	2
1224	BC Cancer Foundation	1
1225	BC Research Inc.	1
1226	BC Women's Hospital & Health Centre	1
1227	BC World Pharm Co. Ltd.	1
1228	BCDiabetes.Ca	1
1229	BCN Peptides	2
1230	Beat NB Cancer Foundation	1
1231	Beaumont Hospital	1
1232	Beckett Foundation	1
1233	Beckloff Associates, Inc.	3
1234	Beckman Laser Institute University of California Irvine	6
1235	Beckman Research Institute	3
1236	Becton, Dickinson and Company	3
1237	Beech Tree Labs, Inc.	3
1238	Beer, Kenneth R., M.D., PA	3
1239	Beersheva Mental Health Center	17
1240	BeerYaakov Mental Health Center	6
1241	bego?a Martinez de Tejada	1
1242	Behar, Caren, M.D.	2
1243	Behavioral Health Services, Inc.	1
1244	Bei Jing SImoonrecord Pharma Information Consulting Co,.Ltd	1
1245	Beihua University	1
1246	Beijing 301 hospital	1
1247	Beijing 302 Hospital	13
1248	Beijing Anzhen Hospital	6
1249	Beijing Army General Hospital	1
1250	Beijing Bio-Fortune Ltd.	2
1251	Beijing Bionovo Medicine Development Co., Ltd.	6
1252	Beijing Bozhiyin T&S Co., Ltd.	2
1253	Beijing Cancer Hospital	20
1254	Beijing CAT Science Co., Ltd.	1
1255	Beijing Center for Disease Control and Prevention	8
1256	Beijing Chao Yang Hospital	14
1257	Beijing Chest Hospital	3
1258	Beijing Children's Hospital	1
1259	Beijing Ditan Hospital	6
1260	Beijing DMS Pharma Ltd.	1
1261	Beijing Friendship Hospital	8
1262	Beijing Genova Biotech Company, Ltd.	1
1263	Beijing Haijinge medicine Science-tech CO.,LTD(CRO)	1
1264	BEIJING HOLLEY-COTEC PHARMACEUTICALS CO. LTD.	1
1265	Beijing Hospital	2
1266	Beijing Hospital of the Ministry of Health	1
1267	Beijing Hui-Long-Guan Hospital	2
1268	Beijing Jishuitan Hospital	1
1269	Beijing Kawin Technology Share-Holding Co., Ltd.	3
1270	Beijing Minhai Biotechnology Co., Ltd	3
1271	Beijing Municipal Science & Technology Commission	5
1272	Beijing Northland Biotech. Co., Ltd.	1
1273	Beijing Peking University WBL Biotech Co., Ltd.	1
1274	Beijing Shenogen Biomedical Co., Ltd	2
1275	Beijing Shijitan Hospital	1
1276	Beijing Tiantan Hospital	7
1277	Beijing Tongren Hospital	2
1278	Beijing Trendful Kangjian Medical Information Consulting Limited Company	2
1279	Beijing Union Hosptial	1
1280	Beijing University of Chinese Medicine	3
1281	Beijing Wantai Biological Pharmacy Enterprise Co., Ltd.	4
1282	Beijing YouAn Hospital	6
1283	Beike Biotech India Pvt.ltd	1
1284	Beilinson Hospital, Petach Tikva,Israel	1
1285	Bejing Vigoo Biological Co., LTD	6
1286	Belfast Health and Social Care Trust	3
1287	Belgian Gynaecological Oncology Group	3
1288	Belgian Hematological Society	1
1289	Belgian IBD Research Group	1
1290	Belgian Society against Cystic Fibrosis	1
1291	Belgian Study Group for Pediatric Endocrinology	1
1292	Bellerophon	3
1293	Bellerophon Pulse Technologies	2
1294	Bellevue/NYU AIDS Clinical Trials Unit	1
1295	Bellicum Pharmaceuticals	4
1296	Bellos, Nicholaos C., M.D.	1
1297	Bellsystem24 , Inc.	1
1298	Bellus Health Inc	3
1299	Belpharma s.a.	1
1300	Ben-Gurion University of the Negev	4
1301	Benaroya Research Institute	11
1302	Benesis Corporation	2
1303	Bennett Chin	1
1304	Bennett, James P., Jr., M.D., Ph.D.	2
1305	Bennett, Robert, M.D.	1
1306	Bent Gymoese Jorgensen	1
1307	Benu BioPharma, LLC	1
1308	Benxi City hospital of Chinese medicine	1
1309	Berg, LLC	6
1310	Bergan Mercy Medical Centere	1
1311	Berger, Richard E., M.D.	1
1312	Bergman Clinics	1
1313	Berlex Foundation	2
1314	Berlex Laboratories, Inc.	1
1315	Berlin-Chemie AG Menarini Group	2
1316	Berlin-Chemie Menarini	1
1317	Berman Center for Outcomes and Clinical Research	2
1318	Bernardino Clavo, MD, PhD	1
1319	Bernhard Nocht Institute for Tropical Medicine	4
1320	Bernstein Clinical Research Center	1
1321	Bernstein, Jonathan A., M.D.	2
1322	Berry Consultants	1
1323	Berufsverband Niedergelassener Gyn?¤kologischer Onkologen in Deutschland e.V.	1
1324	Besins Laboratory, Belgium	1
1325	Best Practice	1
1326	Betanien Hospital	1
1327	Beth Christian	1
1328	Beth Faiman	1
1329	Beth Fox, MD , Sponsor Investigator	1
1330	Beth Israel Deaconess Medical Center	214
1331	Beth Israel Medical Center	21
1332	Bethesda General Hospital, Hoogeveen	1
1333	Bethune International Peace Hospital	1
1334	Betsy Foxman	1
1335	Betta Pharmaceuticals Co.,Ltd.	16
1336	Beverly S. Wical, M.D.	1
1337	Bezmialem Vakif University	4
1338	Bezoloven, Inc.	1
1339	BFM-A, Austria	1
1340	BFM-G, Germany and Switzerland	1
1341	BG Trauma Center Ludwigshafen	1
1342	BGMT	1
1343	Bhagat, Neelakshi, M.D., M.P.H.	1
1344	Bharat Biotech International Limited	3
1345	Bharat Serums and Vaccines Limited	1
1346	Bharatpur Eye Hospital, Nepal	1
1347	Bhardwaj, Nina, M.D.	1
1348	BHR Pharma, LLC	1
1349	Bhumibol Adulyadej Hospital	2
1350	Bhuvaneswari Ramaswamy	2
1351	BIAFFIN GmbH & Co. KG (Biomolecular Interaction Analyses)	1
1352	Bial - Portela C S.A.	52
1353	BIAL Industrial Farmac?utica S.A.	6
1354	Bilcare Global Clinical Supplies	1
1355	Bill and Melinda Gates Foundation	60
1356	Billings Clinic, Billings, MT	1
1357	BIND Therapeutics	3
1358	Binex	2
1359	Bing Shu	1
1360	Binghe Xu	1
1361	Bio Analytical Research Corporation	2
1362	Bio Products Laboratory	11
1363	Bio Sidus SA	2
1364	Bio-alpha Co. LTD.	1
1365	Bio-Cancer Treatment International Limited	3
1366	Bio-Images Research Ltd	2
1367	Bio-Inova Life Sciences International	1
1368	Bio-ker S.r.l.	1
1369	Bio-Kinetic Europe, Ltd.	1
1370	Bio-Medisinsk Innovasjon	1
1371	Bio-Path Holdings, Inc.	1
1372	Bio-Tech Pharmacal, Inc.	1
1373	BioAnaLab	1
1374	BioAxone BioSciences, Inc.	2
1375	BioBalance Corporation	1
1376	Biobanco REDinREN	1
1377	Bioblast Pharma Ltd.	1
1378	Biocad	9
1379	BioCancell Ltd.	6
1380	BioChemics, Inc.	2
1381	Biocinese	2
1382	BioCis Pharma Ltd	2
1383	Biocodex	1
1384	Biocompatibles UK Ltd	7
1385	Biocon Limited	1
1386	BioCryst Pharmaceuticals	18
1387	bioCSL PTY LTD	2
1388	Biodel	13
1389	BioDelivery Sciences International	9
1390	Biodesix Inc.	1
1391	Biodonostia Health Research Institute	1
1392	Bioenvision	2
1393	Bioforce AG	4
1394	Biogen	200
1395	Biogen-Domp? AG	1
1396	BioGene Life Science	2
1397	BioGeneric Pharma	1
1398	BioHealthonomics Inc.	1
1399	Bioheart, Inc.	1
1400	Bioiberica	5
1401	BioIncept LLC	1
1402	BioInvent International AB	10
1403	Bioject Medical Technologies, Inc.	1
1404	Biokine Therapeutics Ltd	1
1405	Biokos Farma srl	1
1406	Biolab Sanus Farmaceutica	2
1407	BioLeaders Corporation	1
1408	Biolex Therapeutics, Inc.	3
1409	BioLineRx, Ltd.	10
1410	Biolipox AB	1
1411	BioLite, Inc.	1
1412	Biolitec Pharma Ltd.	2
1413	Biologics, Inc.	4
1414	Biologische Heilmittel Heel GmbH	7
1415	BioM?rieux	1
1416	BioMarck Pharmaceuticals, Ltd.	1
1417	BioMarin Nederland BV	5
1418	BioMarin Pharmaceutical	50
1419	BioMarin/Genzyme LLC	8
1420	BioMark Technologies Inc.	1
1421	BioMAS Ltd	6
1422	Biomay AG	3
1423	Biomeasure Inc, Ipsen Group	1
1424	BioMed Valley Discoveries, Inc	3
1425	Biomedical Development Corporation	7
1426	Biomedical Primate Research Centre	1
1427	Biomedical Radiation Sciences	2
1428	Biomedical Research Foundation	1
1429	Biomedical Research Institute of New Mexico	1
1430	Biomedical Systems	1
1431	Biomedis International Ltd.	1
1432	Biomedisyn Corporation	1
1433	Biomet Nederland BV	1
1434	Biomet, Inc.	4
1435	BioMimetic Therapeutics	1
1436	BIOMNIS	1
1437	BIOMNIS Central laboratory	1
1438	BioMonde Preparations Limited	1
1439	BioMS Technology Corp.	4
1440	BiondVax Pharmaceuticals ltd.	4
1441	Bioniche Life Sciences Inc.	3
1442	Bioniche Pharma USA LLC	1
1443	Bionomics Limited	2
1444	Bionor Immuno AS	5
1445	Bionorica Research GmbH	1
1446	Bionorica SE	6
1447	Bionovo	8
1448	Biontech RNA Pharmaceuticals GmbH	2
1449	BioNumerik Pharmaceuticals, Inc.	3
1450	BioPartners GmbH	4
1451	Biopeutics Co., Ltd	1
1452	Biopharmica Limited	1
1453	BioPhausia	1
1454	BioPro Medical Ltd	1
1455	Bioprojet	17
1456	Biopure Corporation	5
1457	bioRASI, LLC	1
1458	BIOrest Ltd.	1
1459	BioSante Pharmaceuticals	5
1460	BIOSANTECH	1
1461	BioSci Research	1
1462	Biosense Webster EMEA	2
1463	Biosense Webster, Inc.	9
1464	Biosensors International	1
1465	Biosite	1
1466	Bioskin GmbH	2
1467	Biosoteria	1
1468	Biospecifics Technologies Corp.	2
1469	Biostar	1
1470	BioStata	2
1471	BioStratum	2
1472	Biostudy Solutions, LLC	1
1473	Biosuccess Biotech Co., Ltd.	2
1474	Biosyn	6
1475	biosyn Arzneimittel GmbH	1
1476	Biosynexus Incorporated	4
1477	Biota Scientific Management Pty Ltd	8
1478	Biotec Pharmacon ASA	8
1479	Biotec Services International Ltd	1
1480	Biotech Equity Partners Pty Ltd	1
1481	Biotech Pharmaceutical Co., Ltd.	10
1482	BioTech Tools S.A.	5
1483	Biotest	8
1484	Biotest Pharma GmbH	1
1485	Biotest Pharmaceuticals Corporation	8
1486	Biothera	7
1487	Biotie Therapies Corp.	3
1488	Biotie Therapies Inc.	5
1489	Biotoxtech Co., Ltd	1
1490	Biotronik AG	1
1491	Biotronik, Inc.	1
1492	Bioven Europe	1
1493	Bioven Sdn. Bhd.	2
1494	BioVex Limited	4
1495	BioWest Therapeutics Inc	6
1496	BiPar Sciences	1
1497	Birch Point Medical	1
1498	Birjand University of Medical Sciences	2
1499	Birken AG	6
1500	Birmingham Children's Hospital NHS Foundation Trust	2
1501	Birte Glenthoj	2
1502	Bispebjerg Hospital	24
1503	Bj?rgene Omsorgssenter, Haugesund	1
1504	Bjorn H. Ebdrup	1
1505	Bjorn Oskarsson, MD	1
1506	Blanchette Rockefeller Neurosciences Insitute	1
1507	Blekingesjukhuset, Karlskrona	1
1508	Blokhin's Russian Cancer Research Center	3
1509	Blood and Marrow Transplant Clinical Trials Network	16
1510	Blood and Marrow Transplant Group of Georgia	4
1511	Blood Bank of the Danish capital region	1
1512	Blood Center of Wisconsin	1
1513	Blood Transfusion Centre of Slovenia	2
1514	Bloom IVF and Fertility Centre	1
1515	Blu Caribe	1
1516	bluebird bio	1
1517	BluKyne	1
1518	Blutspendedienst Baden-W?rttemberg - Hessen	1
1519	Blutspendedienst SRK Bern AG, 3008 Bern, Switzerland	1
1520	Bnai Zion Medical Center	9
1521	Bo Feldt-Rasmussen	1
1522	Bo-Hyun Yoon	1
1523	Board of Regents, State of Louisiana	1
1524	Bob Allison Ataxia Research Center (BAARC)	1
1525	Bobath Memorial Hospital	1
1526	Boca Raton Regional Hospital	2
1527	Bodil Lund	1
1528	BodyMedia	1
1529	Boehringer Ingelheim	722
1530	BOIRON	5
1531	Bonderup, Ole K., M.D.	1
1532	Bone Therapeutics S.A	3
1533	Boneca Corporation	1
1534	Boni Elewski, MD	1
1535	Borstkanker Onderzoek Groep	4
1536	Boryung Pharmaceutical Co., Ltd	38
1537	Boston Area Diabetes Endocrinology Research Center (funded by NIDDK)	1
1538	Boston Biomedical, Inc	6
1539	Boston Medical Center	16
1540	Boston Scientific Corporation	16
1541	Boston Therapeutics	1
1542	Boston University	36
1543	Boston VA Research Institute, Inc.	5
1544	Bostwick Laboratories	1
1545	Botswana Ministry of Health	4
1546	Bowdoin College	1
1547	Bows Pharmaceuticals AG	2
1548	Bozyaka Training and Research Hospital	1
1549	Bp Consulting, Inc	11
1550	BPRC	1
1551	Bracco Diagnostics, Inc	26
1552	Bracco Imaging S.p.A.	2
1553	Bradmer Pharmaceuticals Inc.	2
1554	Brahms AG	1
1555	Brain & Behavior Research Foundation	3
1556	Brain & Spine Surgeons of New York	1
1557	Brain Research Institute	1
1558	Brain Tumor Research Charity Grant	1
1559	Brain Tumor Trials Collaborative	4
1560	Brain-Gut Research Group	1
1561	BrainCells Inc.	5
1562	Brainstorm-Cell Therapeutics	3
1563	Braintree Laboratories	28
1564	Brandon G. Busbee, MD	1
1565	Branimir Sikic	1
1566	Brasilia Heart Study Group	4
1567	Brasilia University Hospital	5
1568	Brazilan Center for Studies in Dermatology	8
1569	BRC Operations Pty. Ltd.	2
1570	Breakthrough Breast Cancer	1
1571	BreakThrough Therapeutics	1
1572	Breast Cancer Research Foundation	15
1573	Breast International Group	9
1574	Brecon Pharmaceuticals Ltd	1
1575	Brenda Coleman	1
1576	Brenda Cooper, MD	1
1577	Brendan Lee	2
1578	BrePco Biopharma Limited	1
1579	Brett King	1
1580	Brian Czito	1
1581	Brian Hill, MD, PhD	1
1582	Brian Lally	1
1583	Brian Miller	1
1584	Brian Walters	1
1585	Bridge BioResearch Ltd.	1
1586	Bridgeport Hospital	1
1587	Brigham and Women's Hospital	301
1588	Brigham Young University	1
1589	Brighton and Sussex University Hospitals NHS Trust	3
1590	Bristol Royal Hospital for Children	1
1591	Bristol-Myers Squibb	924
1592	Bristol-Myers-Squibb/Astra-Zeneca	1
1593	Britannia Pharmaceuticals Ltd.	2
1594	British Columbia Cancer Agency	21
1595	British Columbia Centre for Disease Control	2
1596	British Columbia Centre of Excellence for Women's Health	1
1597	British Columbia Children's Hospital	3
1598	British Heart Foundation	27
1599	British Lung Foundation	3
1600	British Medical Research Council	4
1601	British Society for Antimicrobial Chemotherapy	1
1602	British Society for Haematology	1
1603	British Thoracic Society	3
1604	Brno University Hospital	3
1605	Broad Foundation	1
1606	Broad Institute	2
1607	Brock University	2
1608	Brockhoff Foundation Australia	1
1609	Bronovo Hospital	2
1610	Bronx Psychiatric Center	1
1611	Bronx VA Medical Center	5
1612	Bronx Veterans Medical Research Foundation, Inc	2
1613	Brooke Army Medical Center	13
1614	Broto, Javier Mart?­n, M.D.	1
1615	Brown University	53
1616	Brown, Theodore R., M.D., MPH	4
1617	Brown, Todd, M.D., Ph.D.	1
1618	Bruce Brew	1
1619	Bruckner Oncology	1
1620	Bruno Allolio	1
1621	Bruno C. Medeiros	5
1622	Bruno PEREIRA, Clinical Research Direction and innovation, Clermont-Ferrand Hospital	1
1623	Bryan Martin, DO	1
1624	Brynn Chappell	1
1625	BSN Medical Inc	1
1626	BTG International Inc.	24
1627	BTO Pharm. Co., Ltd.	1
1628	BTR Group	1
1629	Bucci Laser Vision Institute	4
1630	Buckinghamshire Healthcare NHS Trust	1
1631	Buddhachinaraj Hospital	1
1632	Buddhist Tzu Chi General Hospital	21
1633	Buffalo Psychiatric Center	1
1634	Bukwang Pharmaceutical	25
1635	Bukwang Pharmaceutical, Co., Ltd.	1
1636	Bumrungrad International Hospital	1
1637	Bundang CHA Hospital	10
1638	Bundesministerium fuer Bildung und Forschung (BMBF)	1
1639	Bunker Industria Farmaceutica Ltda.	1
1640	BUPA Foundation	1
1641	Burke Rehabilitation Hospital	1
1642	Burroughs Wellcome	2
1643	Bursa Postgraduate Hospital	1
1644	Burzynski Research Institute	1
1645	Busan university Yangsan Hospital	1
1646	Bushehr University of Medical Science	1
1647	Butantan Foundation	1
1648	Butantan Institute	5
1649	Butler Hospital	8
1650	BVSM	1
1651	Byrraju Foundation	1
1652	C. Babis Andreadis	2
1653	C. Michael Gibson, MS, MD	1
1654	C. R. Bard	1
1655	C.B. Fleet Company, Inc.	2
1656	C.R.Darnall Army Medical Center	3
1657	C.T. Development America, Inc.	3
1658	C17 Council	2
1659	C3 Jian, Inc.	1
1660	C4Pain	1
1661	Cabrini Medical Centre	1
1662	CABYC	3
1663	Cactus Clinical Trials Unit	1
1664	Cadila Healthcare Limited	5
1665	Cadila Pharnmaceuticals	7
1666	Cady, Roger, M.D.	10
1667	Caecilie Buhmann	1
1668	Cahaba Pharmaceuticals	1
1669	CAIBER (Spanish Clinical Research Network)	1
1670	Cairo University	26
1671	Caladrius Biosciences, Inc.	4
1672	Calando Pharmaceuticals	1
1673	Calgary Health Region	2
1674	California Allergy and Asthma Medical Group, Inc.	2
1675	California Cancer Consortium	4
1676	California Collaborative Treatment Group	4
1677	California Department of Health Care Services	1
1678	California Department of Health Services	1
1679	California Department of Public Health	2
1680	California Diabetes Program	1
1681	California HIV/AIDS Research Program	6
1682	California Institute for Regenerative Medicine	1
1683	California Institute of Technology	1
1684	California Medical Clinic for Headache	1
1685	California Pacific Medical Center	4
1686	California Pacific Medical Center Research Institute	13
1687	California Retina Consultants	4
1688	California Transplant Donor Network	1
1689	Calimmune, Inc.	1
1690	Calixa Therapeutics, Inc.	1
1691	Callender Center for Clinical Research	3
1692	Callisto Pharmaceuticals	6
1693	Calmy Alexandra	2
1694	Calosyn Pharma, Inc.	1
1695	Camargo Pharmaceutical Services	1
1696	Cambridge Antibody Technology	6
1697	Cambridge Health Alliance	10
1698	Cambridge Theranostics Ltd	2
1699	Cambridge University Hospitals NHS Foundation Trust	24
1700	CAMC Health System	7
1701	Cameroon Baptist Convention Health	1
1702	Camillians Saint Mary's Hospital Luodong	1
1703	CamNutra Ltd.	1
1704	Campania Younger Oncologists Association	1
1705	Campus Bio-Medico University	8
1706	Can-Fite BioPharma	12
1707	Canadian Anesthesiologists' Society	2
1708	Canadian Apheresis Group	1
1709	Canadian Association of Emergency Physicians	2
1710	Canadian Blood Services	1
1711	Canadian Breast Cancer Foundation	5
1712	Canadian Breast Cancer Research Alliance	3
1713	Canadian Cancer Society Research Institute (CCSRI)	2
1714	Canadian Critical Care Trials Group	5
1715	Canadian Cystic Fibrosis Foundation	2
1716	Canadian Department of National Defense	1
1717	Canadian Diabetes Association	2
1718	Canadian Fabry Research Consortium	1
1719	Canadian Foundation for AIDS Research (CANFAR)	3
1720	Canadian Glaucoma Clinical Research Council	1
1721	Canadian Heads of Academic Radiology-GE Healthcare Development Award	1
1722	Canadian Heart Research Centre	3
1723	Canadian Hemophilia Society	1
1724	Canadian Immunodeficiency Research Collaborative	1
1725	Canadian Institutes of Health Research (CIHR)	119
1726	Canadian International Development Agency	2
1727	Canadian Network and Centre for Trials Internationally	1
1728	Canadian Nurses Foundation (CNF)	1
1729	Canadian Paraplegic Association	1
1730	Canadian Retinal Trials Group	2
1731	Canadian Society of Hospital Pharmacists	2
1732	Canadian Society of Plastic Surgeons	2
1733	Canadian Stroke Consortium (CSC)	1
1734	Canadian Tobacco Control Research Initiative	1
1735	Canadian Urologic Oncology Group	2
1736	Canadian Urological Association	2
1737	Canadian Urology Research Consortium	5
1738	Canadian VIGOUR Centre	1
1739	CanBas Co. Ltd.	3
1740	Cancer and Allergy Foundation	1
1741	Cancer and Leukemia Group B	22
1742	Cancer Center of Guangzhou Medical University	1
1743	Cancer Council New South Wales	1
1744	Cancer Foundation of India	1
1745	Cancer Hospital of Guangxi Medical University	3
1746	Cancer Hospital of Guizhou Province	4
1747	Cancer Hospital of Shantou University	4
1748	Cancer Insight, LLC	1
1749	Cancer Institute and Hospital, Chinese Academy of Medical Sciences	9
1750	Cancer International Research Group	7
1751	Cancer International Research Group (CIRG)	3
1752	Cancer Prevention Pharmaceuticals, Inc.	6
1753	Cancer Prevention Research Institute of Texas	5
1754	Cancer Research and Biostatistics Clinical Trials Consortium	2
1755	Cancer Research Campaign Clinical Trials Centre	1
1756	Cancer Research Foundation of America	1
1757	Cancer Research Institute, New York City	5
1758	Cancer Research Network	2
1759	Cancer Research UK	84
1760	Cancer Research UK Clinical Trials Unit, Birmingham UK	2
1761	Cancer Research UK, Glasgow	1
1762	Cancer Society Auckland	1
1763	Cancer Society of New Zealand	1
1764	Cancer Treatment Research Foundation	3
1765	Cancer Trials Australia	1
1766	CancerCare Manitoba	4
1767	Cancerf?reningen i Stockholm	1
1768	Cancerfonden	1
1769	CancerVax Corporation	1
1770	Cangene Corporation	11
1771	Canisius-Wilhelmina Hospital	3
1772	Cantex Pharmaceticals	5
1773	Cantonal Hospital of St. Gallen	19
1774	Cantonal Hospital, Frauenfeld	1
1775	Canyon Pharmaceuticals, Inc.	3
1776	Capcure	1
1777	Cape Cod Clinical Research Inc.	1
1778	Cape Cod Healthcare	2
1779	Capital Clinical Research Associates, LLC	1
1780	Capital Development Scientific Fund	1
1781	Capital Health, Canada	7
1782	Capital Medical University	27
1783	Capital Region Pharmacy, Denmark	1
1784	CAPNETZ Stiftung	2
1785	Capnia, Inc.	7
1786	Capricor Inc.	1
1787	Capstone Therapeutics	4
1788	Cara Therapeutics, Inc.	3
1789	Carbylan Therapeutics, Inc.	1
1790	Cardarelli Hospital	3
1791	Cardeas Pharma	1
1792	Cardero Therapeutics, Inc.	1
1793	CardiaBase	1
1794	Cardiavent Inc.	1
1795	Cardiff and Vale University Health Board	1
1796	Cardiff University	14
1797	CardioCell LLC	1
1798	Cardiocentro Ticino	1
1799	CardioFocus	1
1800	Cardiokine Biopharma, LLC	6
1801	CardioKine Inc.	6
1802	Cardiologia 2 - Emodinamica - Ospedale Maggiore, Novara, Italy	1
1803	Cardiology Office Rheinfelden	1
1804	Cardiology Research UBC	3
1805	Cardiome Pharma	11
1806	Cardiometabolics	1
1807	Cardiorentis	1
1808	Cardiothoracic Surgical Group of Chinese Society of Pediatric Surgery	1
1809	CardioVascular BioTherapeutics, Inc.	3
1810	Cardiovascular Cell Therapy Research Network (CCTRN)	1
1811	Cardiovascular Clinical Science Foundation	1
1812	Cardiovascular Clinical Studies	2
1813	Cardiovascular Consultants of Nevada	1
1814	Cardiovascular Imaging Technologies	2
1815	Cardiovascular Institute & Fuwai Hospital	8
1816	Cardiovascular Medical Research and Education Fund	1
1817	Cardiovascular Research Center	1
1818	Cardiovascular Research Center, Brazil	1
1819	CardioVascular Research Foundation, Korea	13
1820	Cardiovascular Research Foundation, New York	2
1821	Cardioxyl Pharmaceuticals, Inc	2
1822	Cardium Therapeutics	1
1823	CareFusion	6
1824	Careggi Hospital	8
1825	Carilion Clinic	2
1826	Carl Swartling	1
1827	Carl T. Hayden VA Medical Center	2
1828	Carlo Mereu "Struttura complessa di Pneumologia", S. Corona Hospital, Pietra Ligure (Savona), Italy	1
1829	Carlos Graux, MD, PhD	1
1830	Carlos III Health Institute	4
1831	Carmel Medical Center	7
1832	Carmelo Graffagnino	1
1833	Carmen Schade-Brittinger	2
1834	Caroff, Stanley N., M.D.	1
1835	Carol Fabian, MD	6
1836	Carol Morreale	1
1837	Carolinas Healthcare System	14
1838	Carolinas MDA Neuromuscular/ALS Center-Carolinas Medical System	1
1839	Carolinas Medical Center	1
1840	Caroline Nilsson	1
1841	Carsten Heinz	1
1842	Carsten Skarke	1
1843	Cary Savage, Ph.D.	1
1844	Casa di Cura Mater Dei	1
1845	Casa Espirita Terra de Ismael	4
1846	Casa Sollievo della Sofferenza IRCCS	6
1847	Case Comprehensive Cancer Center	101
1848	Case Western Reserve University	22
1849	CASI Pharmaceuticals, Inc.	18
1850	Cassella-med GmbH & Co. KG	2
1851	Catabasis Pharmaceuticals	6
1852	Catalan Society of Family Medicine	1
1853	Catalent	1
1854	Catalysis SL	3
1855	Catalyst Pharmaceuticals, Inc.	6
1856	Catharina Ziekenhuis Eindhoven	7
1857	Cathay General Hospital	5
1858	Catherine Bollard	3
1859	Catholic Health Initiatives	1
1860	Catholic Medical Center	1
1861	Catholic University of Korea Saint Paul's Hospital	2
1862	Catholic University of Korea St. Paul's Hospital	1
1863	Catholic University of the Sacred Heart	28
1864	Catholic University, Italy	7
1865	CATHREINE ( data monitoring)	1
1866	Cato Research	9
1867	Cattedra di Endocrinochirurgia, Universit? di Verona	1
1868	Cavion LLC	2
1869	CBA Research	1
1870	CBR International Corp.	1
1871	CCBR Aalborg A/S, Aalborg, Denmark	1
1872	CCERN: canadian cancer etiology research network	1
1873	CCRF Consulting Co., Ltd.	1
1874	CD Pharma India Pvt. Ltd.	3
1875	CDA Research Group, Inc.	1
1876	CDC-Arctic Investigations Program	1
1877	CDG Therapeutics, Inc.	1
1878	Cebix Incorporated	2
1879	CECYC (Center of Scientific and Clinical Studies, CRO)	1
1880	Cedars-Sinai Medical Center	50
1881	Cefak KG, Kempten	1
1882	CEL-SCI Corporation	2
1883	Celator Pharmaceuticals	7
1884	Celerion	5
1885	Celgene Corporation	538
1886	Cell Genesys	14
1887	Cell Medica Ltd	4
1888	Celladon Corporation	1
1889	Cellceutix Corporation	2
1890	Celldex Therapeutics	14
1891	Cellectar Biosciences, Inc.	8
1892	Cellectar, Inc	1
1893	Cellerant Therapeutics	2
1894	Cellerix	5
1895	Cellestis	1
1896	Cellex Gesellschaft f?r Zellgewinnung mbH Dresden	1
1897	Cellex Gesellschaft f?r Zellgewinnung mbH K?ln	1
1898	CellMed AG, a subsidiary of BTG plc.	4
1899	Cellonis Biotechnology Co. Ltd.	2
1900	CellPraxis Bioengenharia Ltda.	1
1901	Celltrion	9
1902	Cellular Biomedicine Group Ltd.	1
1903	Cellular Sciences	3
1904	Cellular Therapeutics	1
1905	Celsion	5
1906	Celsus Therapeutics PLC	1
1907	Celtaxsys, Inc.	2
1908	Celtic Biotech Ltd	1
1909	Celtic Pharma Development Services	9
1910	Celyad (formerly named Cardio3 BioSciences)	2
1911	CEMIC Buenos Aires	1
1912	Cempra Pharmaceuticals	7
1913	Cenduit LLC	1
1914	CeNeRx BioPharma Inc.	5
1915	Center de Neurosciences Psychiatrique, Lausanne, Switzerland	1
1916	Center Eugene Marquis	2
1917	Center for Applied Medical Research (Centro de Investigaci?n M?dica Aplicada)	1
1918	Center for Cell and Gene Therapy, Baylor College of Medicine	33
1919	Center for Clinical and Basic Research (CCBR A/S).	1
1920	Center for Clinical Pharmacology Research Bdbeq S.A.	3
1921	Center for Disease Control and Prevention, Henan Province	1
1922	Center for Drug Clincal Reserch Shanghai University of TCM	1
1923	Center For Excellence In Eye Care	2
1924	Center for Health, Exercise and Sport Sciences, Serbia	2
1925	Center for HIV/AIDS Vaccine Immunology (CHAVI)	1
1926	Center for Human Drug Research	1
1927	Center for Human Reproduction	5
1928	Center for Integrated Rehabilitation and Organ Failure Horn	1
1929	Center for International Blood and Marrow Transplant Research	6
1930	Center for International Health and Development	2
1931	Center for Medicinal Cannabis Research	8
1932	Center for Neurologic Study, La Jolla, California,	1
1933	Center for Neuroscience and Regenerative Medicine (CNRM)	1
1934	Center for Neurosciences, Tucson	1
1935	Center for Research and Training in Skin Diseases and Leprosy	1
1936	Center for Supporting Hematology-Oncology Trials	1
1937	Center for the Prevention and Treatment of Infections	1
1938	Center for Translational Molecular Medicine	1
1939	Center for Vulvovaginal Disorders	1
1940	Center of Physical Medicine and Rehabilitation (Notre Dame de Lourdes Center in Rennes)	1
1941	Centers for Behavioral Health, LLC	1
1942	Centers for Disease Control and Prevention	109
1943	Centers for Disease Control and Prevention, China	6
1944	Centers for Disease Control, Taiwan	1
1945	Centers for Medicare and Medicaid Services	1
1946	Centocor BV	6
1947	Centocor Ortho Biotech Services, L.L.C.	10
1948	Centocor Research & Development, Inc.	4
1949	Centocor, Inc.	76
1950	Central and Eastern European Oncology Group	1
1951	Central Clinical Hospital #1 of LLC Russian Railways	1
1952	Central Clinical Hospital with Outpatient Health Center of Business Administration for the President of Russian Federati	1
1953	Central Denmark Region	3
1954	Central DuPage Hospital	1
1955	Central European Cooperative Oncology Group	12
1956	Central European Leukemia Study Group	1
1957	Central European Myeloma Study Group	1
1958	Central European Society for Anticancer Drug Research	7
1959	Central General Chest Institute	1
1960	Central Hospital of Kanta-Hame	3
1961	Central Hospital, Nancy, France	12
1962	Central Hospital, Versailles	4
1963	Central Institute of Epidemiology, Moscow, Russia	1
1964	Central Institute of Mental Health, Mannheim	12
1965	Central Institute of Psychiatry, Ranchi, India	1
1966	Central Jutland Regional Hospital	2
1967	Central Manchester University Hospitals NHS Foundation Trust	4
1968	Central Mental Clinic for Outpatients of Baku City	1
1969	Central South University	20
1970	Central Texas Neurology Consultants	1
1971	Central Texas Primary Care Research Network	1
1972	Central Texas Veterans Health Care System	1
1973	Centre Antipoison et de Pharmacovigilane du Maroc	1
1974	Centre Antoine Lacassagne	7
1975	Centre Chirurgical Marie Lannelongue	1
1976	Centre d???Etudes et de Recherche pour l???Intensification du Traitement du Diab?te	3
1977	Centre de Recheche du Centre Hospitalier Universit? Laval	1
1978	Centre de Recherche de l'Institut Universitaire de Cardiologie et de Pneumologie de Quebec	3
1979	Centre de Recherche de l'Institut Universitaire de Geriatrie de Montreal	1
1980	Centre de Recherche du Centre Hospitalier de l'Universit? de Montr?al	8
1981	Centre de Recherche en Nutrition Humaine d'Auvergne	1
1982	Centre de Recherche en Nutrition Humaine Rhone-Alpe	2
1983	Centre de Recherche en Nutrition Humaine. Clermont-Ferrand, France	1
1984	Centre de Recherche en Sante de Nouna, Burkina Faso	3
1985	Centre de recherche Fernand-Seguin, H?pital Louis-H. Lafontaine	4
1986	Centre de Recherche M?dicale et Sanitaire (Cermes), Niamey	1
1987	Centre de Recherches et d'Etude sur la Pathologie Tropicale et le Sida	1
1988	Centre Europ?en de Recherche sur la Peau,	1
1989	Centre Europeen d'Etude du Diabete	1
1990	Centre for Addiction and Mental Health	23
1991	Centre for Anxiety, Attention Deficit and Trauma, Ontario, Canada	1
1992	Centre for Chronic Disease Control, India	1
1993	Centre for Disease Control & Management, Ministry of Health & Medical Education	2
1994	Centre for Endocrinology and Reproductive Medicine, Italy	6
1995	Centre for Global Health Research, Ghana	1
1996	Centre for Health Systems Research & Development, University of the Free State	1
1997	Centre For International Health	5
1998	Centre for Probe Development and Commercialization	1
[truncated: 10,826 more rows]
