# Supplementary material for: An Analysis of Sponsors/Collaborators of 69,160 Drug Trials Registered with ClinicalTrials.gov
Source: PLoS One. 2016 Feb 17;11(2):e0149416. doi: 10.1371/journal.pone.0149416 (PMC4757412; doi:10.1371/journal.pone.0149416)
Supplement: S2 Table — The 2,266 organizations that sponsored six or more trials and the number of trials sponsored by each. (XLS) [file pone.0149416.s002.xls]

## Sheet: S2 Table_List of 2266
S2 Table: Sponsors of six or more trials. The 2,266 organizations that sponsored six or more trials and the number of trials sponsored by each.
No.	Sponsor	Frequency
1	??rebro University, Sweden	6
2	307 Hospital of PLA	6
3	AB Foundation	6
4	Abbott Biologicals	6
5	Aciex Therapeutics, Inc.	6
6	Advantagene, Inc.	6
7	Afexa Life Sciences Inc	6
8	Affiliated Hospital to Academy of Military Medical Sciences	6
9	African Malaria Network Trust	6
10	AGUNCO Obstetrics and Gynecology Centre	6
11	Akron Children's Hospital	6
12	Aldagen	6
13	Alimera Sciences	6
14	Alizyme	6
15	Alzheimer's Disease Cooperative Study (ADCS)	6
16	American College of Clinical Pharmacy	6
17	amfAR, The Foundation for AIDS Research	6
18	Anesiva, Inc.	6
19	Angiochem Inc	6
20	Ankara University	6
21	Aptuit Inc.	6
22	Aravind Eye Hospitals, India	6
23	Arthritis Research UK	6
24	Astellas Pharma GmbH	6
25	Athersys, Inc	6
26	Aurora Health Care	6
27	Auxilio Mutuo Cancer Center	6
28	Avexa	6
29	Azienda Ospedaliera San Gerardo di Monza	6
30	Azienda Ospedaliera San Giovanni Battista	6
31	Barretos Cancer Hospital	6
32	Beckman Laser Institute University of California Irvine	6
33	BeerYaakov Mental Health Center	6
34	Beijing Anzhen Hospital	6
35	Beijing Bionovo Medicine Development Co., Ltd.	6
36	Beijing Ditan Hospital	6
37	Beijing YouAn Hospital	6
38	Bejing Vigoo Biological Co., LTD	6
39	Berg, LLC	6
40	BIAL Industrial Farmac?utica S.A.	6
41	BioCancell Ltd.	6
42	BioMAS Ltd	6
43	Bionorica SE	6
44	Biosyn	6
45	BioWest Therapeutics Inc	6
46	Birken AG	6
47	Boston Biomedical, Inc	6
48	California HIV/AIDS Research Program	6
49	Callisto Pharmaceuticals	6
50	Cambridge Antibody Technology	6
51	Cancer Prevention Pharmaceuticals, Inc.	6
52	Cardiokine Biopharma, LLC	6
53	CardioKine Inc.	6
54	CareFusion	6
55	Carol Fabian, MD	6
56	Casa Sollievo della Sofferenza IRCCS	6
57	Catabasis Pharmaceuticals	6
58	Catalyst Pharmaceuticals, Inc.	6
59	Center for International Blood and Marrow Transplant Research	6
60	Centers for Disease Control and Prevention, China	6
61	Centocor BV	6
62	Centre for Endocrinology and Reproductive Medicine, Italy	6
63	Centre Francois Baclesse	6
64	Charles University, Czech Republic	6
65	Cheikh Anta Diop University, Senegal	6
66	Chengdu Kanghong Biotech Co.,Ltd.	6
67	Chengdu University of Traditional Chinese Medicine	6
68	Chiesi Pharmaceuticals Inc.	6
69	Children's Hospital Colorado	6
70	Children's Hospital of Pittsburgh	6
71	Children's Hospitals and Clinics of Minnesota	6
72	China Academy of Chinese Medical Sciences	6
73	Chinese Society of Lung Cancer	6
74	Chungnam National University	6
75	Clarus Therapeutics, Inc.	6
76	Clinical Research Center for Solid Tumor, Korea	6
77	Collaborative Study Group (CSG)	6
78	Community Research Initiative of New England	6
79	Consortium of Food Allergy Research	6
80	Cook	6
81	Copenhagen Trial Unit, Center for Clinical Intervention Research	6
82	Copenhagen University Hospital, Hvidovre	6
83	Cordis Corporation	6
84	Coronado Biosciences, Inc.	6
85	Corporacion Parc Tauli	6
86	Crolll Gmbh	6
87	CTI Clinical Trial and Consulting Services	6
88	Curis, Inc.	6
89	Cylene Pharmaceuticals	6
90	Cypress Bioscience, Inc.	6
91	Cytogen Corporation	6
92	Daegu Catholic University Medical Center	6
93	Dammam University	6
94	Defence Research and Development Canada	6
95	Department of Health, United Kingdom	6
96	Dong Wha Pharmaceutical Co. Ltd.	6
97	Doris Duke Charitable Foundation	6
98	E-DA Hospital	6
99	Eastern Virginia Medical School	6
100	Elizabeth Ralevski	6
101	Elusys Therapeutics	6
102	EndoCeutics Inc.	6
103	ERYtech Pharma	6
104	Essex Pharma GmbH	6
105	Eyegate Pharmaceuticals, Inc.	6
106	Federal University of Bahia	6
107	Federal University of Rio Grande do Sul	6
108	Fondazione Salvatore Maugeri	6
109	Friends Research Institute, Inc.	6
110	Fujian Cancer Hospital	6
111	Fundaci? Sant Joan de D?u	6
112	Fundacion SEIMC-GESIDA	6
113	Furiex Pharmaceuticals, Inc	6
114	G&E Herbal Biotechnology Co., LTD	6
115	Genfit	6
116	Genpharm ULC	6
117	GenVec	6
118	George Albert Fisher	6
119	German Low Grade Lymphoma Study Group	6
120	Glaser Pediatric Research Network	6
121	Groupe d'Etude Therapeutique des Affections Inflammatoires Digestives	6
122	Grupo Cooperativo de Estudio y Tratamiento de las Leucemias Agudas y Mielodisplasias	6
123	Grupo Espa?ol de Investigaci?n en C?ncer de Ovario	6
124	Grupo Hospital de Madrid	6
125	Harbor Therapeutics	6
126	Harvard Clinical Research Institute	6
127	Harvard University	6
128	Hemispherx Biopharma	6
129	Herbert Hurwitz	6
130	Hillel Yaffe Medical Center	6
131	Holden Comprehensive Cancer Center	6
132	Hordinsky, Maria K., MD	6
133	Hormos Medical	6
134	Hospital Central "Dr. Ignacio Morones Prieto"	6
135	Hospital Clinico Universitario de Santiago	6
136	Hospital Universitario de Canarias	6
137	Hualan Biological Engineering, Inc.	6
138	ICON plc	6
139	IlDong Pharmaceutical Co Ltd	6
140	immatics Biotechnologies GmbH	6
141	Immutep S.A.	6
142	INC Research Limited	6
143	Inova Health Care Services	6
144	Instituto Materno Infantil Prof. Fernando Figueira	6
145	Instituto Nacional de Salud Publica, Mexico	6
146	IRCCS Burlo Garofolo	6
147	Isala	6
148	Islamic Azad University, Tehran	6
149	Istituto Auxologico Italiano	6
150	Istituto Giannina Gaslini	6
151	Iwate Medical University	6
152	John Sampson	6
153	John Sundy	6
154	KaloBios Pharmaceuticals	6
155	Kaplan Medical Center	6
156	Katy Peters	6
157	Keimyung University Dongsan Medical Center	6
158	KEMRI-Wellcome Trust Collaborative Research Program	6
159	Kentuckiana Cancer Institute	6
160	King Chulalongkorn Memorial Hospital	6
161	Klinikum Ludwigshafen	6
162	Korea Health Industry Development Institute	6
163	Kristie Blum	6
164	Laboratoire fran?ais de Fractionnement et de Biotechnologies	6
165	Lady Hardinge Medical College	6
166	Light Sciences Oncology	6
167	Lytix Biopharma AS	6
168	MacuSight, Inc.	6
169	Maruho Co., Ltd.	6
170	Max-Planck-Institute of Psychiatry	6
171	McNeil Consumer Healthcare Division of McNEIL-PPC, Inc.	6
172	Medical University of Silesia	6
173	Meiji Seika Pharma Co., Ltd.	6
174	Memgen, LLC	6
175	Michael Debakey Veterans Affairs Medical Center	6
176	Monash Medical Centre	6
177	MorphoSys AG	6
178	Muhimbili University of Health and Allied Sciences	6
179	Myeloproliferative Disorders-Research Consortium	6
180	National Center for Tumor Diseases, Heidelberg	6
181	National Health Service, United Kingdom	6
182	National Institute for Health and Welfare, Finland	6
183	National Institute for Public Health and the Environment (RIVM)	6
184	National Institute for the Control of Pharmaceutical and Biological Products, China	6
185	National Institute of Hygiene and Epidemiology, Vietnam	6
186	National Research Council of Thailand	6
187	Neuren Pharmaceuticals Limited	6
188	NeuroDerm Ltd.	6
189	NeuroSearch A/S	6
190	Neurotech Pharmaceuticals	6
191	New Approaches to Neuroblastoma Therapy Consortium	6
192	New River Pharmaceuticals	6
193	Nordic Bioscience A/S	6
194	North Shore Medical Center	6
195	Northside Hospital, Inc.	6
196	Norwegian Institute of Public Health	6
197	Nottingham University Hospitals NHS Trust	6
198	NovaBay Pharmaceuticals, Inc.	6
199	Novacea	6
200	Novagali Pharma	6
201	Nymox Corporation	6
202	OBEcure Ltd.	6
203	Oklahoma Medical Research Foundation	6
204	Ontario Lung Association	6
205	Onze Lieve Vrouwe Gasthuis	6
206	Orient Europharma Co., Ltd.	6
207	Ortho-McNeil Pharmaceutical	6
208	Oshadi Drug Administration	6
209	Oxford University Clinical Research Unit, Vietnam	6
210	Papua New Guinea Institute of Medical Research	6
211	Park Nicollet Institute	6
212	Pascoe Pharmazeutische Praeparate GmbH	6
213	Peninsula Pharmaceuticals, Inc.	6
214	PENTA Foundation	6
215	Per Pfeiffer	6
216	Pharmaceutical Research Network	6
217	Pharmasset	6
218	Pierre and Marie Curie University	6
219	Point Biomedical	6
220	Poniard Pharmaceuticals	6
221	PowderMed	6
222	PrECOG, LLC.	6
223	Presidio Pharmaceuticals, Inc.	6
224	Promius Pharma, LLC	6
225	Psyadon Pharma	6
226	Pulmatrix Inc.	6
227	QuatRx Pharmaceuticals	6
228	Queen Mary Hospital, Hong Kong	6
229	Ranbaxy Laboratories Limited	6
230	Regionshospitalet Viborg, Skive	6
231	Repligen Corporation	6
232	Respivert Ltd	6
233	Resverlogix Corp	6
234	Revalesio Corporation	6
235	Rexahn Pharmaceuticals, Inc.	6
236	Rhythm Pharmaceuticals, Inc.	6
237	Ronald Hoffman	6
238	Rottapharm	6
239	Royal Prince Alfred Hospital, Sydney, Australia	6
240	Russian Academy of Medical Sciences	6
241	Saint Thomas Hospital, Panama	6
242	Satakunta Central Hospital	6
243	Savient Pharmaceuticals	6
244	SciClone Pharmaceuticals	6
245	Serenity Pharmaceuticals, Inc.	6
246	Shalvata Mental Health Center	6
247	Shanghai Public Health Clinical Center	6
248	Shenzhen Second People's Hospital	6
249	Singapore National Eye Centre	6
250	SMG-SNU Boramae Medical Center	6
251	Sociedad Andaluza de Enfermedades Infecciosas	6
252	Society for Applied Studies	6
253	Sophiris Bio Corp	6
254	Southern Arizona VA Health Care System	6
255	St. Joseph's Hospital and Medical Center, Phoenix	6
256	St. Paul's Hospital, Canada	6
257	Stichting Hemato-Oncologie voor Volwassenen Nederland	6
258	Sun Pharmaceutical Industries Limited	6
259	Susanne Arnold	6
260	Swedish Institute for Infectious Disease Control	6
261	Taipei City Hospital	6
262	Tanox	6
263	The Baruch Padeh Medical Center, Poriya	6
264	The Huesped Foundation	6
265	The Immunobiological Technology Institute (Bio-Manguinhos) / Oswaldo Cruz Foundation (Fiocruz)	6
266	The New York Eye & Ear Infirmary	6
267	Theracos	6
268	Theradex	6
269	Theratechnologies	6
270	Tianjin Medical University	6
271	Tillotts Pharma AG	6
272	TKL Research, Inc.	6
273	Tohoku University	6
274	Tonix Pharmaceuticals, Inc.	6
275	Transgene	6
276	Transition Therapeutics Ireland Limited	6
277	Trial Form Support S.L.	6
278	Trident Clinical Research Pty Ltd	6
279	Trimel Biopharma SRL	6
280	Tsumura USA	6
281	Tuberculosis Research Centre, India	6
282	Universit? Politecnica delle Marche	6
283	University Hospital, Aker	6
284	University of Erlangen-N?rnberg	6
285	University of Khartoum	6
286	University of Milano Bicocca	6
287	University of Palermo	6
288	University of Pisa	6
289	University of Versailles	6
290	University of Vigo	6
291	VA Boston Healthcare System	6
292	VA Greater Los Angeles Healthcare System	6
293	VA Puget Sound Health Care System	6
294	Ventrus Biosciences, Inc	6
295	Vital Therapies, Inc.	6
296	Wake Forest Baptist Health	6
297	Wake Forest NCORP Research Base	6
298	Wilex	6
299	Winston Laboratories	6
300	Wonju Severance Christian Hospital	6
301	Worldwide Clinical Trials	6
302	Xi???an Jiaotong University College of Medicine	6
303	Xiangya Hospital of Central South University	6
304	Zensun Sci. & Tech. Co., Ltd.	6
305	Zhengzhou University	6
306	Active Biotech AB	7
307	Agile Therapeutics	7
308	Ahmad Tarhini	7
309	Alba Therapeutics	7
310	Albert B. Sabin Vaccine Institute	7
311	AM-Pharma	7
312	Amarillo Biosciences, Inc.	7
313	American Society of Clinical Oncology	7
314	AmpliMed Corporation	7
315	Anandasabapathy, Sharmila, M.D.	7
316	Ansun Biopharma, Inc.	7
317	Anterogen Co., Ltd.	7
318	Arkansas Children's Hospital Research Institute	7
319	Arog Pharmaceuticals, Inc.	7
320	Asker & Baerum Hospital	7
321	Aspreva Pharmaceuticals	7
322	Astellas Pharma China, Inc.	7
323	Auris Medical, Inc.	7
324	Avedro, Inc.	7
325	Azienda Ospedaliera Universitaria di Bologna Policlinico S. Orsola Malpighi	7
326	Azienda Ospedaliera Universitaria Policlinico	7
327	Bamrasnaradura Infectious Diseases Institute	7
328	Banaras Hindu University	7
329	Barnes-Jewish Hospital	7
330	Basque Health Service	7
331	Beijing Tiantan Hospital	7
332	Biocompatibles UK Ltd	7
333	Biologische Heilmittel Heel GmbH	7
334	Biomedical Development Corporation	7
335	Biothera	7
336	Cadila Pharnmaceuticals	7
337	CAMC Health System	7
338	Cancer International Research Group	7
339	Capital Health, Canada	7
340	Capnia, Inc.	7
341	Carmel Medical Center	7
342	Catharina Ziekenhuis Eindhoven	7
343	Catholic University, Italy	7
344	Celator Pharmaceuticals	7
345	Cempra Pharmaceuticals	7
346	Central European Society for Anticancer Drug Research	7
347	Centre Antoine Lacassagne	7
348	Centro Cardiologico Monzino	7
349	Chimerix	7
350	China Spinal Cord Injury Network	7
351	Christiana Care Health Services	7
352	Clinuvel Pharmaceuticals Limited	7
353	CoDa Therapeutics Inc.	7
354	CoMentis	7
355	Coordinaci?n de Investigaci?n en Salud, Mexico	7
356	Craig L Slingluff, Jr	7
357	Creabilis SA	7
358	Danish Heart Foundation	7
359	Danish Pain Research Center	7
360	Dermira, Inc.	7
361	Drexel University College of Medicine	7
362	Durect	7
363	DUSA Pharmaceuticals, Inc.	7
364	Dutch Colorectal Cancer Group	7
365	DynPort Vaccine Company LLC, A CSC Company	7
366	Edison Pharmaceuticals Inc	7
367	Epidemiological and Clinical Research Information Network	7
368	Epix Pharmaceuticals, Inc.	7
369	Erling Bjerregaard Pedersen	7
370	Erzincan Military Hospital	7
371	Essentialis, Inc.	7
372	Ever Neuro Pharma GmbH	7
373	Fibrocell Technologies, Inc.	7
374	First People's Hospital of Foshan	7
375	Free University Medical Center	7
376	Fresenius Medical Care North America	7
377	Genaera Corporation	7
378	Giselle Sholler	7
379	GlobeImmune	7
380	Gradalis, Inc.	7
381	Gruppo Oncologico del Nord-Ovest	7
382	Guangzhou Medical University	7
383	Guangzhou University of Traditional Chinese Medicine	7
384	Guy's and St Thomas' NHS Foundation Trust	7
385	GWT-TUD GmbH	7
386	Henogen	7
387	Herzog Hospital	7
388	Hillerod Hospital, Denmark	7
389	Hisamitsu Pharmaceutical Co., Inc.	7
390	Hospital Italiano de Buenos Aires	7
391	Hospital Universit?rio Professor Edgard Santos	7
392	Hospital Universitario La Paz	7
393	Hospitales Universitarios Virgen del Roc?­o	7
394	HRA Pharma	7
395	Huashan Hospital	7
396	Hugo W. Moser Research Institute at Kennedy Krieger, Inc.	7
397	ikfe-CRO GmbH	7
398	Innate Pharma	7
399	Inonu University	7
400	Institute of Oncology Ljubljana	7
401	Instituto de Investigacion Sanitaria La Fe	7
402	Instituto Nacional de Cancerologia de Mexico	7
403	Jaeb Center for Health Research	7
404	Janssen-Cilag Farmaceutica Ltda.	7
405	Kaohsiung Medical University	7
406	Keio University	7
407	Keryx / AOI Pharmaceuticals, Inc.	7
408	Korean Breast Cancer Study Group	7
409	La Jolla Pharmaceutical Company	7
410	London North West Healthcare NHS Trust	7
411	Lumara Health, Inc.	7
412	Lux Biosciences, Inc.	7
413	Medicago	7
414	Medical University of Warsaw	7
415	Medicis Global Service Corporation	7
416	Medicure	7
417	Medtronic - MITG	7
418	Medy-Tox	7
419	MEI Pharma, Inc.	7
420	Melinta Therapeutics, Inc.	7
421	Merck Serono S.A., Geneva	7
422	Microbicide Trials Network	7
423	Moberg Derma AB	7
424	Mundipharma K.K.	7
425	Myriad Genetic Laboratories, Inc.	7
426	NanoBio Corporation	7
427	National Marrow Donor Program	7
428	Neothetics, Inc	7
429	Nordic Lymphoma Group	7
430	Northwestern Memorial Hospital	7
431	NovaCardia, Inc.	7
432	Novum Pharmaceutical Research Services	7
433	NuPathe Inc.	7
434	Onze Lieve Vrouw Hospital	7
435	Optinose US Inc.	7
436	Ospedale Misericordia e Dolce	7
437	Patrick Y. Wen, MD	7
438	Peking University Third Hospital	7
439	PharmaBio Development Inc.	7
440	PhaseBio Pharmaceuticals Inc.	7
441	Philip Morris USA, Inc.	7
442	Phillip Brian Smith	7
443	Providence Cancer Center, Earle A. Chiles Research Institute	7
444	QRxPharma Inc.	7
445	Ranbaxy Inc.	7
446	Raptor Pharmaceuticals Inc.	7
447	RDD Pharma Ltd	7
448	Rockwell Medical Technologies, Inc.	7
449	Rottapharm Spain	7
450	Royal Liverpool University Hospital	7
451	San Francisco Department of Public Health	7
452	San Gerardo Hospital	7
453	Sanaria Inc.	7
454	Sangamo Biosciences	7
455	Sanjay Gandhi Postgraduate Institute of Medical Sciences	7
456	Santen Oy	7
457	Scott and White Hospital & Clinic	7
458	Scripps Health	7
459	Sequella, Inc.	7
460	Shanghai First People's Hospital	7
461	Shanghai Pulmonary Hospital, Shanghai, China	7
462	Shenzhen Beike Bio-Technology Co., Ltd.	7
463	Singapore Clinical Research Institute	7
464	Sir Mortimer B. Davis - Jewish General Hospital	7
465	Soon Chun Hyang University	7
466	Southeast University, China	7
467	Southern California Institute for Research and Education	7
468	Southern Medical University, China	7
469	St. Orsola Hospital	7
470	Starpharma Pty Ltd	7
471	Stealth BioTherapeutics Inc.	7
472	Stempeutics Research Pvt Ltd	7
473	Stockholm County Council, Sweden	7
474	Symyoo	7
475	Syndax Pharmaceuticals	7
476	Synergy Pharmaceuticals Inc.	7
477	Taiwan Otsuka Pharm. Co., Ltd	7
478	Tang-Du Hospital	7
479	Tasly Pharmaceuticals, Inc.	7
480	TCA Cellular Therapy	7
481	Tesaro, Inc.	7
482	TetraLogic Pharmaceuticals	7
483	Teva GTC	7
484	The Scripps Research Institute	7
485	The TIMI Study Group	7
486	The University of Texas Health Science Center at Tyler	7
487	Tragara Pharmaceuticals, Inc.	7
488	Tulane University School of Medicine	7
489	UMN Pharma Inc.	7
490	Universidad Nacional Autonoma de Mexico	7
491	Universit? Catholique de Louvain	7
492	University College Cork	7
493	University Hospital Carl Gustav Carus	7
494	University Hospital, Akershus	7
495	University Medical Center Goettingen	7
496	University of Basel	7
497	University of Brasilia	7
498	University of Florence	7
499	University of Malawi College of Medicine	7
500	University of Monastir	7
501	University of Rostock	7
502	University of Surrey	7
503	University of Waterloo	7
504	Velindre NHS Trust	7
505	Veterans Medical Research Foundation	7
506	Vifor Pharma	7
507	Vion Pharmaceuticals	7
508	Viralytics	7
509	vTv Therapeutics	7
510	West German Study Group	7
511	Wuerzburg University Hospital	7
512	Xinhua Hospital, Shanghai Jiao Tong University School of Medicine	7
513	Xuanwu Hospital, Beijing	7
514	Yazd Research & Clinical Center for Infertility	7
515	4SC AG	8
516	Acacia Pharma Ltd	8
517	Accenture	8
518	Achaogen, Inc.	8
519	Achillion Pharmaceuticals	8
520	Acucela Inc.	8
521	Addis Ababa University	8
522	Adimmune Corporation	8
523	Aeris Therapeutics	8
524	Affiris AG	8
525	Agenus, Inc.	8
526	Alberta Children's Hospital	8
527	AlgoRx Pharmaceuticals	8
528	ALS Association	8
529	Ambit Biosciences Corporation	8
530	Arbor Pharmaceuticals, Inc.	8
531	Armauer Hansen Research Institute, Ethiopia	8
532	Arno Therapeutics	8
533	Asahi Kasei Pharma Corporation	8
534	Avanir Pharmaceuticals	8
535	Bambino Ges? Hospital and Research Institute	8
536	Bankole Johnson	8
537	Bayer Healthcare Pharmaceuticals, Inc./Bayer Schering Pharma	8
538	Beijing Center for Disease Control and Prevention	8
539	Beijing Friendship Hospital	8
540	BioMarin/Genzyme LLC	8
541	Bionovo	8
542	Biota Scientific Management Pty Ltd	8
543	Biotec Pharmacon ASA	8
544	Biotest	8
545	Biotest Pharmaceuticals Corporation	8
546	Brazilan Center for Studies in Dermatology	8
547	Butler Hospital	8
548	Campus Bio-Medico University	8
549	Cardiovascular Institute & Fuwai Hospital	8
550	Careggi Hospital	8
551	Cellectar Biosciences, Inc.	8
552	Center for Medicinal Cannabis Research	8
553	Centre de Recherche du Centre Hospitalier de l'Universit? de Montr?al	8
554	Centre Georges Francois Leclerc	8
555	Centre Hospitalier Universitaire de Besancon	8
556	Centre of Chinese Medicine, Georgia	8
557	Cerimon Pharmaceuticals	8
558	Charles Drew University of Medicine and Science	8
559	Chung-Ang University	8
560	Conatus Pharmaceuticals Inc.	8
561	Cork University Hospital	8
562	CymaBay Therapeutics, Inc.	8
563	Derm Research, PLLC	8
564	Dong-A University	8
565	Eisai Korea Inc.	8
566	Elizabeth Glaser Pediatric AIDS Foundation	8
567	Epicentre	8
568	Esanex Inc.	8
569	Esperion Therapeutics	8
570	Evdokia Anagnostou	8
571	Eyetech Pharmaceuticals	8
572	Fukushima Medical University	8
573	Fundaci?n P?blica Andaluza para la gesti?n de la Investigaci?n en Sevilla	8
574	Fuzhou General Hospital	8
575	German High-Grade Non-Hodgkin's Lymphoma Study Group	8
576	Glycotope GmbH	8
577	Great Ormond Street Hospital for Children NHS Foundation Trust	8
578	Groupe Hospitalier Pitie-Salpetriere	8
579	Grupo Espanol de Investigacion en Sarcomas	8
580	Grupo Espanol Multidisciplinario del Cancer Digestivo	8
581	Guangdong Provincial People's Hospital	8
582	Guangzhou First Municipal People???s Hospital	8
583	HAL Allergy	8
584	Health Ever Bio-Tech Co., Ltd.	8
585	Herbert Hurwitz, MD	8
586	Hokkaido University Hospital	8
587	Hospital Vall d'Hebron	8
588	Huntington Study Group	8
589	Inge Marie Svane	8
590	International Antiviral Therapy Evaluation Center	8
591	inVentiv Health Clinical	8
592	Istanbul University	8
593	Italian Sarcoma Group	8
594	J. Uriach and Company	8
595	Janssen Infectious Diseases BVBA	8
596	Janssen Services, LLC	8
597	Janssen-Cilag G.m.b.H	8
598	Janssen-Cilag Pty Ltd	8
599	Japan Heart Foundation	8
600	Jeil Pharmaceutical Co., Ltd.	8
601	Jiangsu Province Hospital	8
602	Kamada, Ltd.	8
603	Kansai Hepatobiliary Oncology Group	8
604	Laboratorios Sophia S.A de C.V.	8
605	Lowell General Hospital	8
606	Lundbeck LLC	8
607	Lung Biotechnology PBC	8
608	M. Louise Markert	8
609	Maria Sklodowska-Curie Memorial Cancer Center, Institute of Oncology	8
610	Marinus Pharmaceuticals	8
611	Mast Therapeutics, Inc.	8
612	MerLion Pharmaceuticals GmbH	8
613	Ministry of Health, Uganda	8
614	Mt. Sinai Medical Center, Miami	8
615	Mundipharma Korea Ltd	8
616	National Center for Advancing Translational Science (NCATS)	8
617	National Institute of Cholera and Enteric Diseases, India	8
618	Navidea Biopharmaceuticals	8
619	Nerviano Medical Sciences	8
620	NovImmune SA	8
621	Ochsner Health System	8
622	Office of Rare Diseases (ORD)	8
623	Ophthotech Corporation	8
624	Oxagen Ltd	8
625	Pain Therapeutics	8
626	Parc de Salut Mar	8
627	PharmaKing	8
628	Pharming Technologies B.V.	8
629	PLx Pharma	8
630	PregLem SA	8
631	Rea Rehabilitation Centre, Georgia	8
632	Rovi Pharmaceuticals Laboratories	8
633	S. Andrea Hospital	8
634	S.L.A. Pharma AG	8
635	S*BIO	8
636	SOLTI Breast Cancer Research Group	8
637	Southern Europe New Drug Organization	8
638	Spanish Oncology Genito-Urinary Group	8
639	St. Anna Kinderkrebsforschung	8
640	Sykehuset Innlandet HF	8
641	Targeted Medical Pharma	8
642	TauRx Therapeutics Ltd	8
643	TFS Trial Form Support	8
644	The First Affiliated Hospital of Dalian Medical University	8
645	The Rogosin Institute	8
646	Therakos	8
647	Therapeutics, Inc.	8
648	Transition Therapeutics	8
649	Tranzyme, Inc.	8
650	Triligent International	8
651	Trophos	8
652	Uniformed Services University of the Health Sciences	8
653	United States Naval Medical Center, San Diego	8
654	Universidad de Antioquia	8
655	Universit? degli Studi dell'Insubria	8
656	University of Chile	8
657	University of Genova	8
658	University of Lausanne Hospitals	8
659	University of Modena and Reggio Emilia	8
660	University of Rome Tor Vergata	8
661	University of Stellenbosch	8
662	VA Connecticut Healthcare System	8
663	Vascular Biogenics Ltd. operating as VBL Therapeutics	8
664	Vitreous -Retina- Macula Consultants of New York	8
665	Wakayama Medical University	8
666	Wuhan General Hospital of Guangzhou Military Command	8
667	Wuhan University	8
668	XBiotech, Inc.	8
669	Yeungnam University	8
670	Yokohama City University Medical Center	8
671	Zymenex A/S	8
672	Academy of Finland	9
673	ACADIA Pharmaceuticals Inc.	9
674	Acute Leukemia French Association	9
675	Aegera Therapeutics	9
676	Ahn-Gook Pharmaceuticals Co.,Ltd	9
677	Albany College of Pharmacy and Health Sciences	9
678	Algorithme Pharma Inc	9
679	Allerderm	9
680	Anagnostou, Evdokia, M.D.	9
681	Annick Desjardins	9
682	AOP Orphan Pharmaceuticals AG	9
683	ARCA Biopharma, Inc.	9
684	Argos Therapeutics	9
685	Assiut University	9
686	Autoimmunity Centers of Excellence	9
687	Azienda Ospedaliera di Padova	9
688	Biocad	9
689	BioDelivery Sciences International	9
690	Biosense Webster, Inc.	9
691	Bnai Zion Medical Center	9
692	Breast International Group	9
693	Cancer Institute and Hospital, Chinese Academy of Medical Sciences	9
694	Cato Research	9
695	Celltrion	9
696	Celtic Pharma Development Services	9
697	Centre Jean Perrin	9
698	ChemoCentryx	9
699	Children's Hospital of Michigan	9
700	Children's Mercy Hospital Kansas City	9
701	Chroma Therapeutics	9
702	Coordena??o de Aperfei?oamento de Pessoal de N?­vel Superior.	9
703	Cytheris SA	9
704	Daewon Pharmaceutical Co., Ltd.	9
705	Dong-A University Hospital	9
706	Dutch Cancer Society	9
707	Dyax Corp.	9
708	Eastern Hepatobiliary Surgery Hospital	9
709	European Group for Blood and Marrow Transplantation	9
710	Faculdade de Medicina do ABC	9
711	Fougera Pharmaceuticals Inc.	9
712	Fred Hutchinson Cancer Research Center/University of Washington Cancer Consortium	9
713	Fund for Scientific Research, Flanders, Belgium	9
714	Galderma R&D	9
715	Govind Ballabh Pant Hospital	9
716	Greater Houston Retina Research	9
717	Gruppo Italiano Studio Linfomi	9
718	Hamamatsu University	9
719	HanAll BioPharma Co., Ltd.	9
720	Hannover Clinical Trial Center GmbH	9
721	Helsinn Healthcare SA	9
722	HemaQuest Pharmaceuticals Inc.	9
723	Hospital Universitario Dr. Jose E. Gonzalez	9
724	Hospital Universitario Ramon y Cajal	9
725	Hull and East Yorkshire Hospitals NHS Trust	9
726	Ikaria	9
727	Immunovative Therapies, Ltd.	9
728	Innogene Kalbiotech Pte. Ltd	9
729	InSite Vision	9
730	Integrated Therapeutics Group	9
731	Intercept Pharmaceuticals	9
732	Intermountain Health Care, Inc.	9
733	iOMEDICO AG	9
734	Janssen Pharmaceutica	9
735	Jennerex Biotherapeutics	9
736	John H. Stroger Hospital	9
737	KAI Pharmaceuticals	9
738	King Saud University	9
739	Krankenhaus Nordwest	9
740	Kyoto University, Graduate School of Medicine	9
741	Laboratorio Elea S.A.C.I.F. y A.	9
742	Lahey Clinic	9
743	Lee's Pharmaceutical Limited	9
744	Louisiana State University Health Sciences Center Shreveport	9
745	Maimonides Medical Center	9
746	Mantecorp Industria Quimica e Farmaceutica Ltd.	9
747	Materia Medica Holding	9
748	Medical University of Gdansk	9
749	MediciNova	9
750	Medicis Pharmaceutical Corporation	9
751	Michigan State University	9
752	Miltenyi Biotec GmbH	9
753	Ministry of Health, Malaysia	9
754	Ministry of Science and Technology, India	9
755	Minneapolis Veterans Affairs Medical Center	9
756	Mundipharma (China) Pharmaceutical Co. Ltd	9
757	Muscular Dystrophy Association	9
758	National Human Genome Research Institute (NHGRI)	9
759	National Institute for Medical Research, Tanzania	9
760	National Institute of Cancerolog?­a	9
761	National Institute on Deafness and Other Communication Disorders (NIDCD)	9
762	National Jewish Health	9
763	National Medical Research Council (NMRC), Singapore	9
764	NeurogesX	9
765	NHS Tayside	9
766	NicOx	9
767	Nippon Kayaku Co.,Ltd.	9
768	Nitric BioTherapeutics, Inc	9
769	North Eastern Germany Society of Gynaecologic Oncology	9
770	Oncovir, Inc.	9
771	Ospedale San Raffaele	9
772	Outcomes Research Consortium	9
773	OXiGENE	9
774	ParaPRO LLC	9
775	Peking Union Medical College	9
776	Pharmacia and Upjohn	9
777	Philipps University Marburg Medical Center	9
778	Phoenix Children's Hospital	9
779	Proacta, Incorporated	9
780	Protein Sciences Corporation	9
781	Provectus Pharmaceuticals	9
782	Quark Pharmaceuticals	9
783	Ramathibodi Hospital	9
784	Rare Diseases Clinical Research Network	9
785	Richard Burt, MD	9
786	Rigel Pharmaceuticals	9
787	Sankyo Pharma Gmbh	9
788	Santaris Pharma A/S	9
789	Sanwa Kagaku Kenkyusho Co., Ltd.	9
790	Second Affiliated Hospital, School of Medicine, Zhejiang University	9
791	Seung-Jung Park	9
792	Shanghai University of Traditional Chinese Medicine	9
793	Shiga University	9
794	Shin Poong Pharmaceuticals	9
795	Siemens Molecular Imaging	9
796	Sirtex Medical	9
797	SkyePharma AG	9
798	Smerud Medical Research International AS	9
799	Society of Family Planning	9
800	Sorlandet Hospital HF	9
801	Spanish Lung Cancer Group	9
802	Steba Biotech S.A.	9
803	Synteract, Inc.	9
804	Tabriz University	9
805	TAP Pharmaceutical Products Inc.	9
806	Tarix Pharmaceuticals	9
807	Teva Neuroscience, Inc.	9
808	The Affiliated Nanjing Drum Tower Hospital of Nanjing University Medical School	9
809	The Swedish Research Council	9
810	Tibotec, Inc	9
811	Titan Pharmaceuticals	9
812	Tongji University	9
813	Tracon Pharmaceuticals Inc.	9
814	TTY Biopharm	9
815	Tuen Mun Hospital	9
816	Tulane University Health Sciences Center	9
817	Ume? University	9
818	Universidad Autonoma de San Luis Potos?­	9
819	Universit? degli Studi di Ferrara	9
820	Universit? Vita-Salute San Raffaele	9
821	Universit?¤t Duisburg-Essen	9
822	University Hospital Birmingham NHS Foundation Trust	9
823	University Hospital, Saarland	9
824	University Hospitals Bristol NHS Foundation Trust	9
825	University of Aberdeen	9
826	University of G?ttingen	9
827	University of Magdeburg	9
828	University of Mississippi Medical Center	9
829	University of Sheffield	9
830	Upsher-Smith Laboratories	9
831	Vantia Ltd	9
832	Verastem, Inc.	9
833	Washington Hospital Center	9
834	Wills Eye	9
835	Woman's Health University Hospital, Egypt	9
836	Wuhan Union Hospital, China	9
837	Abbott Japan Co.,Ltd	10
838	Adherex Technologies, Inc.	10
839	Albany Medical College	10
840	Alder Biopharmaceuticals, Inc.	10
841	Alexion Pharma GmbH	10
842	Altor Bioscience Corporation	10
843	Amgen Research (Munich) GmbH	10
844	Anapharm	10
845	Andalusian Initiative for Advanced Therapies - Fundaci?n P?blica Andaluza Progreso y Salud	10
846	Astellas Pharma Taiwan, Inc.	10
847	AZ-VUB	10
848	Azienda Policlinico Umberto I	10
849	BioInvent International AB	10
850	BioLineRx, Ltd.	10
851	Biotech Pharmaceutical Co., Ltd.	10
852	Bundang CHA Hospital	10
853	Cady, Roger, M.D.	10
854	Cambridge Health Alliance	10
855	Centocor Ortho Biotech Services, L.L.C.	10
856	Centre Muraz	10
857	Chiang Mai University	10
858	Chief Scientist Office of the Scottish Government	10
859	Children's Healthcare of Atlanta	10
860	Chiron Corporation	10
861	CrystalGenomics, Inc.	10
862	Cyclacel Pharmaceuticals, Inc.	10
863	Daiichi Sankyo Europe, GmbH	10
864	Domp? Farmaceutici S.p.A	10
865	DongGuk University	10
866	Duke Clinical Research Institute	10
867	Emergent BioSolutions	10
868	Gangnam Severance Hospital	10
869	Genmab	10
870	Gesellschaft fur Medizinische Innovation ??? Hamatologie und Onkologie mbH	10
871	Gruppo Italiano per lo studio dei Carcinomi dell'Apparato Digerente	10
872	Hamad Medical Corporation	10
873	Harbin Medical University	10
874	Helsinn Therapeutics (U.S.), Inc	10
875	Hospital General Universitario Gregorio Mara?on	10
876	IDEA AG	10
877	IKFE Institute for Clinical Research and Development	10
878	Immunex Corporation	10
879	ImmunoGen, Inc.	10
880	Innocoll	10
881	Institut fuer anwendungsorientierte Forschung und klinische Studien GmbH	10
882	Instituto Bioclon S.A. de C.V.	10
883	Instituto de Investigaci?n Hospital Universitario La Paz	10
884	Instituto de Olhos de Goiania	10
885	Integrium	10
886	Intercell USA, Inc.	10
887	InterMune	10
888	Iroko Pharmaceuticals, LLC	10
889	Istituto Scientifico Romagnolo per lo Studio e la cura dei Tumori	10
890	Janssen Biotech, Inc.	10
891	Kowa Research Europe	10
892	Kumamoto University	10
893	Liverpool School of Tropical Medicine	10
894	Lundbeck Foundation	10
895	MDS Pharma Services	10
896	Medecins Sans Frontieres	10
897	Medipost Co Ltd.	10
898	Ministerio de Sanidad, Servicios Sociales e Igualdad	10
899	Neurocrine Biosciences	10
900	New York Presbyterian Hospital	10
901	Newcastle University	10
902	North Suffolk Mental Health Association	10
903	NorthShore University HealthSystem Research Institute	10
904	Ocera Therapeutics	10
905	Office of Dietary Supplements (ODS)	10
906	OMRIX Biopharmaceuticals	10
907	Oncology Specialists, S.C.	10
908	Oncotherapeutics	10
909	PDL BioPharma, Inc.	10
910	Pennington Biomedical Research Center	10
911	Philogen S.p.A.	10
912	Pierre Fabre Laboratories	10
913	Polaris Group	10
914	Prometheus Laboratories	10
915	Pronova BioPharma	10
916	Richmond Pharmacology Limited	10
917	Rijnstate Hospital	10
918	Robert H. Lurie Cancer Center	10
919	Samyang Biopharmaceuticals Corporation	10
920	Sangart	10
921	Shandong Cancer Hospital and Institute	10
922	Shandong Provincial Hospital	10
923	Shanghai Chest Hospital	10
924	Shanghai Zhongshan Hospital	10
925	Sigma Tau Pharmaceuticals, Inc.	10
926	St. Renatus, LLC	10
927	Sumitomo Dainippon Pharma Co., Ltd.	10
928	Swiss Tropical & Public Health Institute	10
929	Symphony Evolution, Inc.	10
930	Synvista Therapeutics, Inc	10
931	Telik	10
932	The Danish Medical Research Council	10
933	The George Institute	10
934	Toray Industries, Inc	10
935	Translational Oncology Research International	10
936	Tufts University	10
937	Tuscaloosa Research & Education Advancement Corporation	10
938	Ultragenyx Pharmaceutical Inc	10
939	Universit? degli Studi di Brescia	10
940	University Hospital of North Norway	10
941	University Medical Centre Ljubljana	10
942	University of Bristol	10
943	University of Malaya	10
944	University of Melbourne	10
945	University of South Alabama	10
946	University of Tampere	10
947	University of Tromso	10
948	US Biotest, Inc.	10
949	US WorldMeds LLC	10
950	VaxInnate Corporation	10
951	Veeda Oncology	10
952	Vical	10
953	Wales Cancer Trials Unit	10
954	WiSP Wissenschaftlicher Service Pharma GmbH	10
955	Aderans Research Institute	11
956	Aegerion Pharmaceuticals, Inc.	11
957	Agensys, Inc.	11
958	Albert Schweitzer Hospital	11
959	Antisoma Research	11
960	Armando Santoro, MD	11
961	Astellas Pharma Europe Ltd.	11
962	Autism Speaks	11
963	Baker IDI Heart and Diabetes Institute	11
964	Baqiyatallah Medical Sciences University	11
965	Baxter Innovations GmbH	11
966	Benaroya Research Institute	11
967	Bio Products Laboratory	11
968	Bp Consulting, Inc	11
969	Cangene Corporation	11
970	Cardiome Pharma	11
971	Children's Hospital of Eastern Ontario	11
972	Christian Medical College, Vellore, India	11
973	Clavis Pharma	11
974	Clovis Oncology, Inc.	11
975	Department of Health, Executive Yuan, R.O.C. (Taiwan)	11
976	Depomed	11
977	Diabetic Retinopathy Clinical Research Network	11
978	Diskapi Teaching and Research Hospital	11
979	Emergent Product Development Seattle LLC	11
980	Ewha Womans University	11
981	FGK Clinical Research GmbH	11
982	Fondo de Investigacion Sanitaria	11
983	Global Alliance for TB Drug Development	11
984	GTx	11
985	GW Research Ltd	11
986	Hanlim Pharm. Co., Ltd.	11
987	Harvard Medical School	11
988	Hutchison Medipharma Limited	11
989	Imperial College Healthcare NHS Trust	11
990	Institut de Recherches Internationales Servier	11
991	Institut Pasteur	11
992	Institute of Child Health	11
993	Instituto Mexicano del Seguro Social	11
994	Intarcia Therapeutics	11
995	Istituto Superiore di Sanit?	11
996	James J. Peters Veterans Affairs Medical Center	11
997	Janssen-Cilag Ltd.,Thailand	11
998	Jiangsu Cancer Institute & Hospital	11
999	Kadmon Corporation, LLC	11
1000	Knopp Biosciences	11
1001	Korean Cancer Study Group	11
1002	Kyoto University	11
1003	Laboratorios Silanes S.A. de C.V.	11
1004	MAP Pharmaceuticals, Inc., a wholly owned subsidiary of Allergan	11
1005	MediGene	11
1006	MediQuest Therapeutics	11
1007	Medstar Research Institute	11
1008	Memorial Hospital of Rhode Island	11
1009	Ministry of Health, Brazil	11
1010	Multidisciplinary Association for Psychedelic Studies	11
1011	National Multiple Sclerosis Society	11
1012	National Natural Science Foundation of China	11
1013	Niguarda Hospital	11
1014	Nihon Pharmaceutical Co., Ltd	11
1015	NOXXON Pharma AG	11
1016	Pediatric Brain Tumor Consortium	11
1017	Phenomix	11
1018	Piramal Imaging SA	11
1019	Profil Institut f?r Stoffwechselforschung GmbH	11
1020	Prologue Research International	11
1021	Rehabilitation Institute of Chicago	11
1022	Revance Therapeutics, Inc.	11
1023	Rho, Inc.	11
1024	RTI International	11
1025	Shanghai Changzheng Hospital	11
1026	Shenyang Northern Hospital	11
1027	Simcere Pharmaceutical Co., Ltd	11
1028	Simmons Cancer Center	11
1029	Siriraj Hospital	11
1030	Soonchunhyang University Hospital	11
1031	Southern Illinois University	11
1032	St George's, University of London	11
1033	Sun Yat-Sen Memorial Hospital of Sun Yat-Sen University	11
1034	Supernus Pharmaceuticals, Inc.	11
1035	TaiGen Biotechnology Co., Ltd.	11
1036	Trio Medicines Ltd.	11
1037	U.S. Army Office of the Surgeon General	11
1038	Universita di Verona	11
1039	Universiteit Antwerpen	11
1040	University Hospital, Angers	11
1041	University Hospitals, Leicester	11
1042	University of Giessen	11
1043	University of Hawaii	11
1044	University of Ottawa	11
1045	University of Parma	11
1046	Vericel Corporation	11
1047	Vernalis (R&D) Ltd	11
1048	Western Regional Medical Center	11
1049	Women and Infants Hospital of Rhode Island	11
1050	Xiamen Amoytop Biotech Co., Ltd.	11
1051	ZymoGenetics	11
1052	3M	12
1053	A.O. Ospedale Papa Giovanni XXIII	12
1054	Abbott Products	12
1055	Ablynx	12
1056	AcelRx Pharmaceuticals, Inc.	12
1057	Adiga Life Sciences, Inc.	12
1058	Aerie Pharmaceuticals	12
1059	ApoPharma	12
1060	Ascenta Therapeutics	12
1061	Can-Fite BioPharma	12
1062	Central European Cooperative Oncology Group	12
1063	Central Hospital, Nancy, France	12
1064	Central Institute of Mental Health, Mannheim	12
1065	Centre Hospitalier Universitaire de Qu?bec, CHU de Qu?bec	12
1066	Centro di Riferimento per l'Epidemiologia e la Prev. Oncologica Piemonte	12
1067	Chaitanya Hospital, Pune	12
1068	Changhai Hospital	12
1069	Crist?lia Produtos Qu?­micos Farmac?uticos Ltda.	12
1070	Deutsche Krebshilfe e.V., Bonn (Germany)	12
1071	Dow Pharmaceutical Sciences	12
1072	Drexel University	12
1073	East Carolina University	12
1074	Faes Farma, S.A.	12
1075	Ferrer Internacional S.A.	12
1076	Geron Corporation	12
1077	Groupe Oncologie Radiotherapie Tete et Cou	12
1078	Guang'anmen Hospital of China Academy of Chinese Medical Sciences	12
1079	Guangxi Medical University	12
1080	Heart and Stroke Foundation of Ontario	12
1081	Hellenic Cooperative Oncology Group	12
1082	Helse Stavanger HF	12
1083	Hokkaido Gastrointestinal Cancer Study Group	12
1084	i3 Statprobe	12
1085	IMPAX Laboratories, Inc.	12
1086	Indonesia University	12
1087	Insmed Incorporated	12
1088	Instituto Grifols, S.A.	12
1089	INSYS Therapeutics Inc	12
1090	Kaleida Health	12
1091	Keryx Biopharmaceuticals	12
1092	King Faisal Specialist Hospital & Research Center	12
1093	Korea Cancer Center Hospital	12
1094	Kowa Research Institute, Inc.	12
1095	Kuopio University Hospital	12
1096	London Health Sciences Centre	12
1097	Lund University	12
1098	Maastricht Radiation Oncology	12
1099	Mati Therapeutics Inc.	12
1100	Mesoblast International S? rl	12
1101	National Institute of Nursing Research (NINR)	12
1102	Newcastle-upon-Tyne Hospitals NHS Trust	12
1103	Noven Therapeutics	12
1104	OncoGenex Technologies	12
1105	Oxford BioMedica	12
1106	Perrigo Company	12
1107	Pharmacia	12
1108	PhytoHealth Corporation	12
1109	Portola Pharmaceuticals	12
1110	Progen Pharmaceuticals	12
1111	Protalix	12
1112	Reckitt Benckiser LLC	12
1113	Roger Williams Medical Center	12
1114	Santen Pharmaceutical Co., Ltd.	12
1115	Seaside Therapeutics, Inc.	12
1116	Shanghai Mental Health Center	12
1117	Sprout Pharmaceuticals, Inc	12
1118	St Vincent's Hospital, Sydney	12
1119	Sucampo Pharma Americas, LLC	12
1120	Sunesis Pharmaceuticals	12
1121	Tata Memorial Hospital	12
1122	Thammasat University	12
1123	Tibotec Therapeutics, a Division of Ortho Biotech Products, L.P., USA	12
1124	UCB BIOSCIENCES, Inc.	12
1125	Universidade Federal do Rio de Janeiro	12
1126	University at Buffalo	12
1127	University Hospital of Liege	12
1128	University Hospital Orebro	12
1129	University of Pavia	12
1130	University Of Perugia	12
1131	University of Witwatersrand, South Africa	12
1132	Uppsala University Hospital	12
1133	Veloxis Pharmaceuticals	12
1134	Vistakon Pharmaceuticals	12
1135	West Penn Allegheny Health System	12
1136	Zalicus	12
1137	Zekai Tahir Burak Women's Health Research and Education Hospital	12
1138	Zeria Pharmaceutical	12
1139	Acceleron Pharma, Inc.	13
1140	Akros Pharma Inc.	13
1141	American Cancer Society, Inc.	13
1142	American University of Beirut Medical Center	13
1143	Anhui Medical University	13
1144	Astellas Pharma Canada, Inc.	13
1145	Beijing 302 Hospital	13
1146	Biodel	13
1147	Brooke Army Medical Center	13
1148	California Pacific Medical Center Research Institute	13
1149	CardioVascular Research Foundation, Korea	13
1150	Centre Hospitalier Universitaire de N?mes	13
1151	Cetero Research, San Antonio	13
1152	Chi Mei Medical Hospital	13
1153	Cooperative Study Group A for Hematology	13
1154	Cougar Biotechnology, Inc.	13
1155	Debiopharm International SA	13
1156	Erasme University Hospital	13
1157	European Institute of Oncology	13
1158	Facet Biotech	13
1159	Fondazione Neoplasie Sangue Onlus	13
1160	Gemin X	13
1161	George Washington University	13
1162	Gulhane School of Medicine	13
1163	Gynuity Health Projects	13
1164	IDRI	13
1165	Instituto de Salud Carlos III	13
1166	Instituto do Cancer do Estado de S?o Paulo	13
1167	International Extranodal Lymphoma Study Group (IELSG)	13
1168	International Maternal Pediatric Adolescent AIDS Clinical Trials Group	13
1169	Juan A. Arnaiz	13
1170	MacroGenics	13
1171	Maisonneuve-Rosemont Hospital	13
1172	Menzies School of Health Research	13
1173	Merz Pharmaceuticals, LLC	13
1174	Ministry of Health, Spain	13
1175	Ministry of Health, Thailand	13
1176	Molecular Insight Pharmaceuticals, Inc.	13
1177	National Council of Science and Technology, Mexico	13
1178	Neurim Pharmaceuticals Ltd.	13
1179	Novavax	13
1180	Oncolytics Biotech	13
1181	Oncothyreon Inc.	13
1182	OPKO Health, Inc.	13
1183	ORA, Inc.	13
1184	Orexigen Therapeutics, Inc	13
1185	Organon	13
1186	Oulu University Hospital	13
1187	Progenics Pharmaceuticals, Inc.	13
1188	Sarcoma Alliance for Research through Collaboration	13
1189	Seattle Institute for Biomedical and Clinical Research	13
1190	Sirtris, a GSK Company	13
1191	State University of New York - Downstate Medical Center	13
1192	Sucampo Pharmaceuticals, Inc.	13
1193	Sun Pharma Advanced Research Company Limited	13
1194	Swedish Medical Center	13
1195	SymBio Pharmaceuticals	13
1196	The Affiliated Hospital of the Chinese Academy of Military Medical Sciences	13
1197	The Research Council of Norway	13
1198	Tongji Hospital	13
1199	U.S. Department of Education	13
1200	University Hospital, Caen	13
1201	University Hospital, Linkoeping	13
1202	University of Leeds	13
1203	University of Manchester	13
1204	University of Missouri-Columbia	13
1205	University of Southampton	13
1206	Wenzhou Medical University	13
1207	Wockhardt	13
1208	YM BioSciences	13
1209	Agenzia Italiana del Farmaco	14
1210	AIO-Studien-gGmbH	14
1211	Air Liquide Sant? International	14
1212	Beijing Chao Yang Hospital	14
1213	Cardiff University	14
1214	Carolinas Healthcare System	14
1215	Cell Genesys	14
1216	Celldex Therapeutics	14
1217	Centre hospitalier de l'Universit? de Montr?al (CHUM)	14
1218	Centre Hospitalier Universitaire de Saint Etienne	14
1219	Centre Hospitalier Universitaire Dijon	14
1220	Chung-Ang University Hospital	14
1221	CIHR Canadian HIV Trials Network	14
1222	Cortice Biosciences, Inc.	14
1223	Dalhousie University	14
1224	Denver Health and Hospital Authority	14
1225	Hanyang University	14
1226	Hebei Medical University	14
1227	Human Genome Sciences Inc., a GSK Company	14
1228	Innovaderm Research Inc.	14
1229	Inovio Pharmaceuticals	14
1230	Institut Claudius Regaud	14
1231	Janssen Pharmaceuticals	14
1232	Jewish General Hospital	14
1233	Jiangsu Chia-tai Tianqing Pharmaceutical Co.,Ltd	14
1234	Loma Linda University	14
1235	Louisiana State University Health Sciences Center in New Orleans	14
1236	Mansoura University	14
1237	Merck Frosst Canada Ltd.	14
1238	Meshalkin Research Institute of Pathology of Circulation	14
1239	Ministry of Science and Technology of the People?s Republic of China	14
1240	Minneapolis Medical Research Foundation	14
1241	Montreal Heart Institute	14
1242	Mylan Bertek Pharmaceuticals	14
1243	Myrexis Inc.	14
1244	NewLink Genetics Corporation	14
1245	NHS Lothian	14
1246	NICHD Neonatal Research Network	14
1247	Nobelpharma	14
1248	Omeros Corporation	14
1249	Otsuka Beijing Research Institute	14
1250	Peter MacCallum Cancer Centre, Australia	14
1251	Pontificia Universidad Catolica de Chile	14
1252	Qazvin University Of Medical Sciences	14
1253	Qingdao University	14
1254	Region Skane	14
1255	Santhera Pharmaceuticals	14
1256	Shantha Biotechnics Limited	14
1257	sigma-tau i.f.r. S.p.A.	14
1258	Spectrum Health Hospitals	14
1259	St. Louis University	14
1260	The University of Western Australia	14
1261	Therapeutic Advances in Childhood Leukemia Consortium	14
1262	Theravance Biopharma Antibiotics, Inc.	14
1263	University Hospital Heidelberg	14
1264	University Hospital, Essen	14
1265	University Hospital, Montpellier	14
1266	University of Bern	14
1267	University of Cambridge	14
1268	University of Tennessee	14
1269	University of Wuerzburg	14
1270	West Virginia University	14
1271	Wolfson Medical Center	14
1272	Ache Laboratorios Farmaceuticos S.A.	15
1273	Alnylam Pharmaceuticals	15
1274	Baskent University	15
1275	Breast Cancer Research Foundation	15
1276	China Medical University, China	15
1277	Clalit Health Services	15
1278	Corcept Therapeutics	15
1279	Dendreon	15
1280	Dexa Medica Group	15
1281	Dynavax Technologies Corporation	15
1282	Ethicon, Inc.	15
1283	Federal University of Minas Gerais	15
1284	FHI 360	15
1285	Fondazione IRCCS Istituto Nazionale dei Tumori, Milano	15
1286	Grupo Espa?ol de Linfomas y Transplante Aut?logo de M?dula ??sea	15
1287	Gyeongsang National University Hospital	15
1288	Harvard School of Public Health	15
1289	IBSA Institut Biochimique SA	15
1290	ICORG- All Ireland Cooperative Oncology Research Group	15
1291	Institut Curie	15
1292	Instituto Nacional de Ciencias Medicas y Nutricion Salvador Zubiran	15
1293	Instituto Valenciano de Infertilidad, IVI VALENCIA	15
1294	Italfarmaco	15
1295	IWK Health Centre	15
1296	Jinling Hospital, China	15
1297	Johnson & Johnson	15
1298	Manhattan Eye, Ear & Throat Hospital	15
1299	Molecular NeuroImaging	15
1300	MolMed S.p.A.	15
1301	Mundipharma Pte Ltd.	15
1302	Mundipharma Research Limited	15
1303	National Cancer Institute, France	15
1304	New York Medical College	15
1305	Ontario Clinical Oncology Group (OCOG)	15
1306	Pearl Therapeutics, Inc.	15
1307	Plexxikon	15
1308	Premier Research Group plc	15
1309	Prostrakan Pharmaceuticals	15
1310	Research Foundation for Mental Hygiene, Inc.	15
1311	Sahlgrenska University Hospital, Sweden	15
1312	Sanquin	15
1313	Sarepta Therapeutics	15
1314	Shriners Hospitals for Children	15
1315	State University of New York at Buffalo	15
1316	Susan G. Komen Breast Cancer Foundation	15
1317	Translational Research Informatics Center, Kobe, Hyogo, Japan	15
1318	Ulsan University Hospital	15
1319	Universit? de Sherbrooke	15
1320	University of Bergen	15
1321	Affymax	16
1322	AIDS Malignancy Consortium	16
1323	AMAG Pharmaceuticals, Inc.	16
1324	Amphastar Pharmaceuticals, Inc.	16
1325	Austrian Breast & Colorectal Cancer Study Group	16
1326	Barts & The London NHS Trust	16
1327	Betta Pharmaceuticals Co.,Ltd.	16
1328	Blood and Marrow Transplant Clinical Trials Network	16
1329	Boston Medical Center	16
1330	Boston Scientific Corporation	16
1331	Children's Hospital & Research Center Oakland	16
1332	Christie Hospital NHS Foundation Trust	16
1333	ClinAssess GmbH	16
1334	Cytokinetics	16
1335	Foundation for Liver Research	16
1336	Handok Pharmaceuticals Co., Ltd.	16
1337	Heart and Stroke Foundation of Canada	16
1338	Institut de Recherche pour le Developpement	16
1339	Ironwood Pharmaceuticals, Inc.	16
1340	Janssen Scientific Affairs, LLC	16
1341	Javelin Pharmaceuticals	16
1342	Jiangsu Simcere Pharmaceutical Co., Ltd.	16
1343	Johnson & Johnson Taiwan Ltd	16
1344	Kenya Medical Research Institute	16
1345	Korea University	16
1346	Medarex	16
1347	Menarini Group	16
1348	Nathan Kline Institute for Psychiatric Research	16
1349	Newron	16
1350	NHS Greater Glasgow and Clyde	16
1351	OncoMed Pharmaceuticals, Inc.	16
1352	Ortho Biotech Clinical Affairs, L.L.C.	16
1353	Photocure	16
1354	Population Council	16
1355	Reckitt Benckiser Pharmaceuticals Inc.	16
1356	Royal Brompton & Harefield NHS Foundation Trust	16
1357	RWTH Aachen University	16
1358	Servier	16
1359	Shandong University	16
1360	Sirion Therapeutics, Inc.	16
1361	TC Erciyes University	16
1362	The PATH Malaria Vaccine Initiative (MVI)	16
1363	Tri-Service General Hospital	16
1364	University Ghent	16
1365	University Hospital Southampton NHS Foundation Trust.	16
1366	University of Jena	16
1367	University of Oulu	16
1368	University of Sydney	16
1369	Accelerated Community Oncology Research Network	17
1370	Aeras	17
1371	Agennix	17
1372	Allergy Therapeutics	17
1373	Arena Pharmaceuticals	17
1374	B. Braun Melsungen AG	17
1375	Beersheva Mental Health Center	17
1376	Bioprojet	17
1377	Changhua Christian Hospital	17
1378	Chelsea Therapeutics	17
1379	Chonbuk National University Hospital	17
1380	Circassia Limited	17
1381	Cytos Biotechnology AG	17
1382	CytRx	17
1383	European Union	17
1384	FORUM Pharmaceuticals Inc	17
1385	Fourth Military Medical University	17
1386	Fundacion Clinic per a la Recerca Biom?dica	17
1387	Guangzhou General Hospital of Guangzhou Military Command	17
1388	Guerbet	17
1389	HIV Vaccine Trials Network	17
1390	Inha University Hospital	17
1391	INO Therapeutics	17
1392	International AIDS Vaccine Initiative	17
1393	JANSSEN Alzheimer Immunotherapy Research & Development, LLC	17
1394	Jiangsu Province Centers for Disease Control and Prevention	17
1395	Joslin Diabetes Center	17
1396	Kaohsiung Medical University Chung-Ho Memorial Hospital	17
1397	King's College London	17
1398	Konkuk University Medical Center	17
1399	Kyunghee University Medical Center	17
1400	Los Angeles Biomedical Research Institute	17
1401	Medical Universtity of Lodz	17
1402	Merck Serono International SA	17
1403	Mirati Therapeutics Inc.	17
1404	New England Research Institutes	17
1405	New York University	17
1406	North Central Cancer Treatment Group	17
1407	Oswaldo Cruz Foundation	17
1408	Peregrine Pharmaceuticals	17
1409	Prince of Songkla University	17
1410	RenJi Hospital	17
1411	Romark Laboratories L.C.	17
1412	St. Antonius Hospital	17
1413	St. Joseph's Healthcare Hamilton	17
1414	The Miriam Hospital	17
1415	Third Affiliated Hospital, Sun Yat-Sen University	17
1416	Tibotec Pharmaceutical Limited	17
1417	UCB BIOSCIENCES GmbH	17
1418	University College London Hospitals	17
1419	University Hospital Birmingham	17
1420	University Hospital, Tours	17
1421	University Magna Graecia	17
1422	University Medicine Greifswald	17
1423	University of Athens	17
1424	University of North Carolina	17
1425	University of Oslo School of Pharmacy	17
1426	University of Regensburg	17
1427	University of Southern Denmark	17
1428	XOMA (US) LLC	17
1429	AGO Study Group	18
1430	Ajou University School of Medicine	18
1431	Anthera Pharmaceuticals	18
1432	Axcan Pharma	18
1433	BioCryst Pharmaceuticals	18
1434	CASI Pharmaceuticals, Inc.	18
1435	Gedeon Richter Ltd.	18
1436	Grifols Biologicals Inc.	18
1437	Institut Paoli-Calmettes	18
1438	Jazz Pharmaceuticals	18
1439	Korea University Guro Hospital	18
1440	Lund University Hospital	18
1441	Mundipharma Research GmbH & Co KG	18
1442	Nabi Biopharmaceuticals	18
1443	National Institute of General Medical Sciences (NIGMS)	18
1444	Oxford University Hospitals NHS Trust	18
1445	Providence Health & Services	18
1446	Pusan National University Hospital	18
1447	Queen Mary University of London	18
1448	Roxane Laboratories	18
1449	St. Justine's Hospital	18
1450	Swiss National Science Foundation	18
1451	Theravance Biopharma R & D, Inc.	18
1452	Universit? de Montr?al	18
1453	University of Schleswig-Holstein	18
1454	Walther Cancer Institute	18
1455	William Beaumont Hospitals	18
1456	Baylor Breast Care Center	19
1457	Baylor Research Institute	19
1458	Cantonal Hospital of St. Gallen	19
1459	Copenhagen University Hospital at Herlev	19
1460	Food and Drug Administration (FDA)	19
1461	German Research Foundation	19
1462	Indian Council of Medical Research	19
1463	Institut Bergoni?	19
1464	Institut du Cancer de Montpellier - Val d'Aurelle	19
1465	Intergroupe Francophone de Cancerologie Thoracique	19
1466	International Vaccine Institute	19
1467	Kythera Biopharmaceuticals	19
1468	Labopharm Inc.	19
1469	Laboratoires Thea	19
1470	Michael J. Fox Foundation for Parkinson's Research	19
1471	Monash University	19
1472	Nektar Therapeutics	19
1473	Nemours Children's Clinic	19
1474	Pharmacosmos A/S	19
1475	QLT Inc.	19
1476	Seoul St. Mary's Hospital	19
1477	Stallergenes	19
1478	Temple University	19
1479	Texas Tech University Health Sciences Center	19
1480	Third Military Medical University	19
1481	Tibotec BVBA	19
1482	Trans-Tasman Radiation Oncology Group (TROG)	19
1483	Trius Therapeutics LLC	19
1484	UCB Japan Co. Ltd.	19
1485	UCB Pharma SA	19
1486	University of Leipzig	19
1487	University of Liverpool	19
1488	University of Saskatchewan	19
1489	Alberta Health Services	20
1490	American Diabetes Association	20
1491	Amicus Therapeutics	20
1492	Bavarian Nordic	20
1493	Beijing Cancer Hospital	20
1494	Central South University	20
1495	Deutsches Herzzentrum Muenchen	20
1496	Dey	20
1497	Elan Pharmaceuticals	20
1498	FibroGen	20
1499	Hackensack University Medical Center	20
1500	Horizon Pharma Ireland, Ltd., Dublin Ireland	20
1501	Institute of Tropical Medicine, Belgium	20
1502	Japan Clinical Oncology Group	20
1503	Kaohsiung Veterans General Hospital.	20
1504	Katholieke Universiteit Leuven	20
1505	King's College Hospital NHS Trust	20
1506	Laboratorios Leti, S.L.	20
1507	Lantheus Medical Imaging	20
1508	Mashhad University of Medical Sciences	20
1509	McNeil AB	20
1510	MEDA Pharma GmbH & Co. KG	20
1511	Meda Pharmaceuticals	20
1512	Medical Research Council Unit, The Gambia	20
1513	Morphotek	20
1514	Neovii Biotech	20
1515	Princess Margaret Hospital, Canada	20
1516	Public Health England	20
1517	Ruhr University of Bochum	20
1518	Santen Inc.	20
1519	Seattle Children's Hospital	20
1520	Sheffield Teaching Hospitals NHS Foundation Trust	20
1521	Sinovac Biotech Co., Ltd	20
1522	Spanish Cooperative Group for the Treatment of Digestive Tumours (TTD)	20
1523	The Lymphoma Academic Research Organisation	20
1524	Tokyo University	20
1525	University Hospital, Brest	20
1526	University of Cape Town	20
1527	University of Turku	20
1528	University of Western Ontario, Canada	20
1529	Uppsala University	20
1530	Walter Reed Army Medical Center	20
1531	Arbeitsgemeinschaft medikamentoese Tumortherapie	21
1532	Ariad Pharmaceuticals	21
1533	Assaf-Harofeh Medical Center	21
1534	Beth Israel Medical Center	21
1535	British Columbia Cancer Agency	21
1536	Buddhist Tzu Chi General Hospital	21
1537	Clinica Universidad de Navarra, Universidad de Navarra	21
1538	Drugs for Neglected Diseases	21
1539	Far Eastern Memorial Hospital	21
1540	First Affiliated Hospital, Sun Yat-Sen University	21
1541	Groupe Francophone des Myelodysplasies	21
1542	Hartford Hospital	21
1543	Hopital Foch	21
1544	ICOS Corporation	21
1545	Khon Kaen University	21
1546	Martin-Luther-Universit?¤t Halle-Wittenberg	21
1547	Massachusetts Eye and Ear Infirmary	21
1548	medac GmbH	21
1549	Mesoblast, Ltd.	21
1550	NPS Pharma	21
1551	Ottawa Heart Institute Research Corporation	21
1552	Peking University First Hospital	21
1553	PTC Therapeutics	21
1554	Ruijin Hospital	21
1555	Rutgers Cancer Institute of New Jersey	21
1556	Taiho Oncology, Inc.	21
1557	Targacept Inc.	21
1558	The First Affiliated Hospital of Guangzhou Medical University	21
1559	The University of New South Wales	21
1560	Threshold Pharmaceuticals	21
1561	ThromboGenics	21
1562	University of Birmingham	21
1563	University of Patras	21
1564	Wayne State University	21
1565	AB Science	22
1566	Allergopharma GmbH & Co. KG	22
1567	Austin Health	22
1568	Cancer and Leukemia Group B	22
1569	Case Western Reserve University	22
1570	Covance	22
1571	Enzon Pharmaceuticals, Inc.	22
1572	Fundacio Lluita Contra la SIDA	22
1573	Genta Incorporated	22
1574	Georgia Regents University	22
1575	Glostrup University Hospital, Copenhagen	22
1576	Guangdong General Hospital	22
1577	HaEmek Medical Center, Israel	22
1578	Henry Ford Health System	22
1579	ICON Clinical Research	22
1580	James Graham Brown Cancer Center	22
1581	Ligand Pharmaceuticals	22
1582	Lindner Center of HOPE	22
1583	McGill University	22
1584	Medpace, Inc.	22
1585	National Institute of Dental and Craniofacial Research (NIDCR)	22
1586	Octapharma	22
1587	Piramal Enterprises Limited	22
1588	SK Life Science	22
1589	University of Milan	22
1590	Valneva Austria GmbH	22
1591	Vanda Pharmaceuticals	22
1592	Alexza Pharmaceuticals, Inc.	23
1593	Amylin Pharmaceuticals, LLC.	23
1594	Anacor Pharmaceuticals, Inc.	23
1595	Ardea Biosciences, Inc.	23
1596	Astellas Pharma Korea, Inc.	23
1597	Centre for Addiction and Mental Health	23
1598	Centre Oscar Lambret	23
1599	Fondazione Italiana Linfomi ONLUS	23
1600	Fresenius Kabi	23
1601	Graceway Pharmaceuticals, LLC	23
1602	Groupe Cooperateur Multidisciplinaire en Oncologie (GERCOR)	23
1603	Healthpoint	23
1604	Hospital Universitari Vall d'Hebron Research Institute	23
1605	Institute of Cancer Research, United Kingdom	23
1606	Kaiser Permanente	23
1607	Mount Sinai Hospital, Canada	23
1608	Ono Pharma USA Inc	23
1609	Peking University People's Hospital	23
1610	Population Health Research Institute	23
1611	St. Luke's-Roosevelt Hospital Center	23
1612	St. Olavs Hospital	23
1613	Taichung Veterans General Hospital	23
1614	University Hospital, Antwerp	23
1615	University Hospital, Strasbourg, France	23
1616	University of Padova	23
1617	University of Sao Paulo General Hospital	23
1618	Vejle Hospital	23
1619	Vifor Inc.	23
1620	Basilea Pharmaceutica International Ltd	24
1621	Bispebjerg Hospital	24
1622	BTG International Inc.	24
1623	Cambridge University Hospitals NHS Foundation Trust	24
1624	Centre Hospitalier Universitaire, Amiens	24
1625	Children's Hospital Los Angeles	24
1626	Duramed Research	24
1627	Endocyte	24
1628	Federation Francophone de Cancerologie Digestive	24
1629	Grifols Therapeutics Inc.	24
1630	Hospital for Special Surgery, New York	24
1631	Isfahan University of Medical Sciences	24
1632	Janssen-Ortho Inc., Canada	24
1633	Kyungpook National University	24
1634	Merrimack Pharmaceuticals	24
1635	Movetis	24
1636	Onconova Therapeutics, Inc.	24
1637	Pharmaxis	24
1638	Singapore General Hospital	24
1639	State University of New York - Upstate Medical University	24
1640	Steno Diabetes Center	24
1641	Stony Brook University	24
1642	Tampere University Hospital	24
1643	University Hospital, Lille	24
1644	University of Glasgow	24
1645	West China Hospital	24
1646	Aalborg Universitetshospital	25
1647	ARCAGY/ GINECO GROUP	25
1648	Basilea Pharmaceutica	25
1649	Bukwang Pharmaceutical	25
1650	Creighton University	25
1651	EMS	25
1652	G?teborg University	25
1653	Heinrich-Heine University, Duesseldorf	25
1654	Hospital Universitari de Bellvitge	25
1655	Istituto Clinico Humanitas	25
1656	Korea University Anam Hospital	25
1657	Mackay Memorial Hospital	25
1658	National Cancer Centre, Singapore	25
1659	Onxeo	25
1660	PRA Health Sciences	25
1661	Scios, Inc.	25
1662	Spanish Breast Cancer Research Group	25
1663	University of Connecticut Health Center	25
1664	University of Miami Sylvester Comprehensive Cancer Center	25
1665	US Oncology Research	25
1666	XenoPort, Inc.	25
1667	Xian-Janssen Pharmaceutical Ltd.	25
1668	ZARS Pharma Inc.	25
1669	Bayside Health	26
1670	Bracco Diagnostics, Inc	26
1671	Cairo University	26
1672	Centre Hospitalier Universitaire de Nice	26
1673	Chonnam National University Hospital	26
1674	Daewoong Pharmaceutical Co. LTD.	26
1675	Eurofarma Laboratorios S.A.	26
1676	Hallym University Medical Center	26
1677	Helsinki University Central Hospital	26
1678	Human Genome Sciences Inc.	26
1679	Lexicon Pharmaceuticals	26
1680	Medical University Innsbruck	26
1681	Medtronic	26
1682	Nanjing Medical University	26
1683	Peplin	26
1684	Reata Pharmaceuticals, Inc.	26
1685	Second University of Naples	26
1686	Soroka University Medical Center	26
1687	St Stephens Aids Trust	26
1688	The Alfred	26
1689	The Netherlands Cancer Institute	26
1690	University Hospital, Bonn	26
1691	University of Edinburgh	26
1692	University of Nottingham	26
1693	Xijing Hospital	26
1694	Ain Shams University	27
1695	Asociaci?n para Evitar la Ceguera en M?xico	27
1696	Astex Pharmaceuticals	27
1697	Avid Radiopharmaceuticals	27
1698	Bandim Health Project	27
1699	British Heart Foundation	27
1700	Capital Medical University	27
1701	European and Developing Countries Clinical Trials Partnership (EDCTP)	27
1702	European Commission	27
1703	Helsinki University	27
1704	International Partnership for Microbicides, Inc.	27
1705	Johannes Gutenberg University Mainz	27
1706	Melbourne Health	27
1707	Nova Scotia Health Authority	27
1708	Poitiers University Hospital	27
1709	Renovo	27
1710	Rockefeller University	27
1711	Shionogi Inc.	27
1712	Shiraz University of Medical Sciences	27
1713	SK Chemicals Co.,Ltd.	27
1714	Takeda Pharmaceuticals North America, Inc.	27
1715	Taro Pharmaceuticals USA	27
1716	Tianjin Medical University Cancer Institute and Hospital	27
1717	Acorda Therapeutics	28
1718	Aga Khan University	28
1719	Ann & Robert H Lurie Children's Hospital of Chicago	28
1720	AVEO Pharmaceuticals, Inc.	28
1721	Braintree Laboratories	28
1722	Catholic University of the Sacred Heart	28
1723	Centre Hospitalier Universitaire Vaudois	28
1724	Children's Cancer and Leukaemia Group	28
1725	Colgate Palmolive	28
1726	CSL Limited	28
1727	German CLL Study Group	28
1728	Gruppo Italiano Malattie EMatologiche dell'Adulto	28
1729	Immune Tolerance Network (ITN)	28
1730	Nanotherapeutics, Inc.	28
1731	The HIV Netherlands Australia Thailand Research Collaboration	28
1732	Thrasher Research Fund	28
1733	University Hospital Freiburg	28
1734	University Hospital, Gentofte, Copenhagen	28
1735	University Hospital, Limoges	28
1736	University of Campinas, Brazil	28
1737	Yuhan Corporation	28
1738	ZonMw: The Netherlands Organisation for Health Research and Development	28
1739	Aristotle University Of Thessaloniki	29
1740	ArQule	29
1741	CONRAD	29
1742	Gates Malaria Partnership	29
1743	Huazhong University of Science and Technology	29
1744	JW Pharmaceutical	29
1745	Kirby Institute	29
1746	Nanfang Hospital of Southern Medical University	29
1747	Ortho Biotech, Inc.	29
1748	Otsuka America Pharmaceutical	29
1749	Rennes University Hospital	29
1750	St. Michael's Hospital, Toronto	29
1751	Ullevaal University Hospital	29
1752	Universit?¤tsklinikum Hamburg-Eppendorf	29
1753	Universitair Ziekenhuis Brussel	29
1754	University of Manitoba	29
1755	Chinese PLA General Hospital	30
1756	CJ HealthCare Corporation	30
1757	Conselho Nacional de Desenvolvimento Cient?­fico e Tecnol?gico	30
1758	Crucell Holland BV	30
1759	CTI BioPharma	30
1760	Green Cross Corporation	30
1761	IPCA Laboratories Ltd.	30
1762	IRCCS Policlinico S. Matteo	30
1763	Laval University	30
1764	Lymphoma Study Association	30
1765	Pacira Pharmaceuticals, Inc	30
1766	POZEN	30
1767	Statens Serum Institut	30
1768	Synta Pharmaceuticals Corp.	30
1769	University of Bologna	30
1770	University of Toronto	30
1771	University of Turin, Italy	30
1772	Wake Forest University	30
1773	American Heart Association	31
1774	Assistance Publique Hopitaux De Marseille	31
1775	Dr. Falk Pharma GmbH	31
1776	Hannover Medical School	31
1777	Haukeland University Hospital	31
1778	Immunomedics, Inc.	31
1779	Infinity Pharmaceuticals, Inc.	31
1780	Janssen R&D Ireland	31
1781	Jules Bordet Institute	31
1782	Kissei Pharmaceutical Co., Ltd.	31
1783	Makerere University	31
1784	Ortho-McNeil Neurologics, Inc.	31
1785	Pierre Fabre Medicament	31
1786	Puma Biotechnology, Inc.	31
1787	Regional Hospital Holstebro	31
1788	Swedish Orphan Biovitrum	31
1789	University Hospital, Grenoble	31
1790	Cliniques universitaires Saint-Luc- Universit? Catholique de Louvain	32
1791	Fox Chase Cancer Center	32
1792	Fundaci? Institut de Recerca de l'Hospital de la Santa Creu i Sant Pau	32
1793	Galapagos NV	32
1794	Galderma Laboratories, L.P.	32
1795	IRCCS San Raffaele	32
1796	Loyola University	32
1797	McNeil Consumer & Specialty Pharmaceuticals, a Division of McNeil-PPC, Inc.	32
1798	National Institute for Health Research, United Kingdom	32
1799	Postgraduate Institute of Medical Education and Research	32
1800	Royal Marsden NHS Foundation Trust	32
1801	Shaare Zedek Medical Center	32
1802	The Leukemia and Lymphoma Society	32
1803	The Medicines Company	32
1804	Turku University Hospital	32
1805	Ziopharm	32
1806	Center for Cell and Gene Therapy, Baylor College of Medicine	33
1807	Jiangsu HengRui Medicine Co., Ltd.	33
1808	Korea Otsuka Pharmaceutical Co.,Ltd.	33
1809	Kyowa Hakko Kirin Pharma, Inc.	33
1810	Ministry of Health, Labour and Welfare, Japan	33
1811	NSABP Foundation Inc	33
1812	Nycomed	33
1813	University Hospital Inselspital, Berne	33
1814	VU University Medical Center	33
1815	Watson Pharmaceuticals	33
1816	AEterna Zentaris	34
1817	AHS Cancer Control Alberta	34
1818	Centre Leon Berard	34
1819	FDA Office of Orphan Products Development	34
1820	Federico II University	34
1821	German Breast Group	34
1822	GW Pharmaceuticals Ltd.	34
1823	INC Research	34
1824	Institute for Neurodegenerative Disorders	34
1825	New Mexico Cancer Care Alliance	34
1826	NRG Oncology	34
1827	Penn State University	34
1828	Rhode Island Hospital	34
1829	Technische Universit?¤t M?nchen	34
1830	The University of Texas Medical Branch, Galveston	34
1831	University Hospital, Rouen	34
1832	University of Texas	34
1833	Array BioPharma	35
1834	Daiichi Sankyo Co., Ltd.	35
1835	Halozyme Therapeutics	35
1836	Innovative Medical	35
1837	Janssen Pharmaceutica N.V., Belgium	35
1838	Janssen-Cilag International NV	35
1839	National Institute of Arthritis and Musculoskeletal and Skin Diseases (NIAMS)	35
1840	Norwegian University of Science and Technology	35
1841	Ortho Biotech Products, L.P.	35
1842	PriCara, Unit of Ortho-McNeil, Inc.	35
1843	Procter and Gamble	35
1844	The Physicians' Services Incorporated Foundation	35
1845	University of Oslo	35
1846	AIDS Clinical Trials Group	36
1847	Boston University	36
1848	Children's Research Institute	36
1849	Chulalongkorn University	36
1850	Cystic Fibrosis Foundation Therapeutics	36
1851	Gachon University Gil Medical Center	36
1852	Groupe Ouest Est d'Etude des Leuc?mies et Autres Maladies du Sang GOELAMS	36
1853	Medicines for Malaria Venture	36
1854	Meir Medical Center	36
1855	PharmaMar	36
1856	Taiho Pharmaceutical Co., Ltd.	36
1857	University of Erlangen-N?rnberg Medical School	36
1858	University of Vermont	36
1859	Zhejiang University	36
1860	Albert Einstein College of Medicine of Yeshiva University	37
1861	Cumberland Pharmaceuticals	37
1862	Janssen-Cilag Ltd.	37
1863	Ludwig Institute for Cancer Research	37
1864	Mclean Hospital	37
1865	Texas Children's Hospital	37
1866	VIVUS, Inc.	37
1867	Alexion Pharmaceuticals	38
1868	Alza Corporation, DE, USA	38
1869	Boryung Pharmaceutical Co., Ltd	38
1870	Department of Health and Human Services	38
1871	Human Genome Center, Institute of Medical Science, University of Tokyo	38
1872	International Centre for Diarrhoeal Disease Research, Bangladesh	38
1873	Maastricht University Medical Center	38
1874	National Health and Medical Research Council, Australia	38
1875	Onyx Therapeutics, Inc.	38
1876	United States Agency for International Development (USAID)	38
1877	Zhejiang Cancer Hospital	38
1878	Almirall, S.A.	39
1879	Mannkind Corporation	39
1880	National Cancer Institute, Naples	39
1881	Ortho-McNeil Janssen Scientific Affairs, LLC	39
1882	University of Massachusetts, Worcester	39
1883	ALK-Abell? A/S	40
1884	Astellas Pharma US, Inc.	40
1885	Germans Trias i Pujol Hospital	40
1886	Medical University of Graz	40
1887	Par Pharmaceutical, Inc.	40
1888	University of Copenhagen	40
1889	University of Ulm	40
1890	Valeant Pharmaceuticals International, Inc.	40
1891	Janssen Korea, Ltd., Korea	41
1892	National Health Research Institutes, Taiwan	41
1893	Nationwide Children's Hospital	41
1894	PATH	41
1895	Sanofi-Synthelabo	41
1896	Tel-Aviv Sourasky Medical Center	41
1897	Teva Branded Pharmaceutical Products, R&D Inc.	41
1898	The Catholic University of Korea	41
1899	University of New Mexico	41
1900	World Health Organization	41
1901	Aarhus University Hospital	42
1902	Chugai Pharmaceutical	42
1903	Royan Institute	42
1904	University of Oklahoma	42
1905	All India Institute of Medical Sciences, New Delhi	43
1906	Comprehensive Cancer Center of Wake Forest University	43
1907	Hoosier Cancer Research Network	43
1908	Janssen, LP	43
1909	Sanofi Pasteur MSD	43
1910	United Therapeutics	43
1911	Universitaire Ziekenhuizen Leuven	43
1912	University Hospital, Bordeaux	43
1913	University of Dundee	43
1914	Wellcome Trust	43
1915	Academisch Medisch Centrum - Universiteit van Amsterdam (AMC-UvA)	44
1916	Erasmus Medical Center	44
1917	Galderma	44
1918	Isis Pharmaceuticals	44
1919	Johann Wolfgang Goethe University Hospitals	44
1920	Mutual Pharmaceutical Company, Inc.	44
1921	Peking Union Medical College Hospital	44
1922	Queen's University	44
1923	Seoul National University Bundang Hospital	44
1924	Severance Hospital	44
1925	The EMMES Corporation	44
1926	University Hospital Case Medical Center	44
1927	University Hospital Muenster	44
1928	Walter Reed Army Institute of Research (WRAIR)	44
1929	GE Healthcare	45
1930	Herlev Hospital	45
1931	Hospital de Clinicas de Porto Alegre	45
1932	ImClone LLC	45
1933	North Shore Long Island Jewish Health System	45
1934	Swiss Group for Clinical Cancer Research	45
1935	Tufts Medical Center	45
1936	Exelixis	46
1937	German Federal Ministry of Education and Research	46
1938	Norgine	46
1939	The University of Hong Kong	46
1940	Astellas Pharma Global Development, Inc.	47
1941	Eastern Cooperative Oncology Group	47
1942	Hellenic Oncology Research Group	47
1943	McGill University Health Center	47
1944	Rambam Health Care Campus	47
1945	Rush University Medical Center	47
1946	University of South Florida	47
1947	Hospira, Inc.	48
1948	Johnson & Johnson Consumer and Personal Products Worldwide	48
1949	Karolinska University Hospital	48
1950	Leiden University Medical Center	48
1951	National Alliance for Research on Schizophrenia and Depression	48
1952	National Cheng-Kung University Hospital	48
1953	PPD	48
1954	Purdue Pharma LP	48
1955	Technische Universit?¤t Dresden	48
1956	Alkermes, Inc.	49
1957	Eisai Limited	49
1958	Johns Hopkins Bloomberg School of Public Health	49
1959	LG Life Sciences	49
1960	National Science Council, Taiwan	49
1961	Seattle Genetics, Inc.	49
1962	University Hospital of Crete	49
1963	Wake Forest School of Medicine	49
1964	BioMarin Pharmaceutical	50
1965	Cedars-Sinai Medical Center	50
1966	China Medical University Hospital	50
1967	Georgetown University	50
1968	Jonsson Comprehensive Cancer Center	50
1969	Merz Pharmaceuticals GmbH	50
1970	National University Hospital, Singapore	50
1971	PETHEMA Foundation	50
1972	Repros Therapeutics Inc.	50
1973	University Hospital, Toulouse	50
1974	Barbara Ann Karmanos Cancer Institute	51
1975	Funda??o de Amparo ? Pesquisa do Estado de S?o Paulo	51
1976	Luitpold Pharmaceuticals	51
1977	Mario Negri Institute for Pharmacological Research	51
1978	Ohio State University	51
1979	Pharmacyclics	51
1980	Sunnybrook Health Sciences Centre	51
1981	Astellas Pharma Europe B.V.	52
1982	Bial - Portela C S.A.	52
1983	Hvidovre University Hospital	52
1984	Inje University	52
1985	Ottawa Hospital Research Institute	52
1986	Parexel	52
1987	Taipei Veterans General Hospital, Taiwan	52
1988	The University of Texas Health Science Center at San Antonio	52
1989	University of Calgary	52
1990	University of Kentucky	52
1991	Baxalta US Inc.	53
1992	Brown University	53
1993	Dong-A ST Co., Ltd.	53
1994	French National Institute for Health and Medical Research-French National Agency for Research on AIDS and Viral Hepatitis (Inserm-ANRS)	53
1995	Lawson Health Research Institute	53
1996	Milton S. Hershey Medical Center	53
1997	Montefiore Medical Center	53
1998	Radiation Therapy Oncology Group	53
[truncated: 269 more rows]
