# Supplementary material for: An Analysis of Sponsors/Collaborators of 69,160 Drug Trials Registered with ClinicalTrials.gov
Source: PLoS One. 2016 Feb 17;11(2):e0149416. doi: 10.1371/journal.pone.0149416 (PMC4757412; doi:10.1371/journal.pone.0149416)
Supplement: S3 Table — The 2,266 organizations sorted into (a) corporates (951 entities), (b) non-corporates (1,145) and (c) unclassified entities (170). (XLS) [file pone.0149416.s003.xls]

## Sheet: S3 Table (a)_Corporates_951
S3 Table Categorization of the sponsors of six or more trials. (a): The 2266 organizations sorted into (a) corporates (951 entities), (b) non-corporates (1145) and (c) unclassifiable entities (170). Listed below are (a) corporates (951 entities).
	Name of organization	Frequency	Country
1	Abbott Biologicals	6	Netherlands
2	Aciex Therapeutics, Inc.	6	US
3	Advantagene, Inc.	6	US
4	Afexa Life Sciences Inc	6	Canada
5	Aldagen	6	US
6	Alimera Sciences	6	US
7	Alizyme	6	UK
8	Anesiva, Inc.	6	US
9	Angiochem Inc	6	Canada
10	Aptuit Inc.	6	US
11	Astellas Pharma GmbH	6	Germany
12	Athersys, Inc	6	US
13	Avexa	6	Australia
14	Beijing Bionovo Medicine Development Co., Ltd.	6	China
15	Bejing Vigoo Biological Co., LTD	6	China
16	Berg, LLC	6	US
17	BIAL Industrial Farmac?utica S.A.	6	Spain
18	BioCancell Ltd.	6	Israel
19	BioMAS Ltd	6	Israel
20	Bionorica SE	6	Germany
21	Biosyn	6	US
22	BioWest Therapeutics Inc	6	Canada
23	Birken AG	6	Germany
24	Boston Biomedical, Inc	6	US
25	Callisto Pharmaceuticals	6	US
26	Cambridge Antibody Technology	6	UK
27	Cancer Prevention Pharmaceuticals, Inc.	6	US
28	Cardiokine Biopharma, LLC	6	US
29	CardioKine Inc.	6	US
30	CareFusion	6	US
31	Catabasis Pharmaceuticals	6	US
32	Catalyst Pharmaceuticals, Inc.	6	US
33	Centocor BV	6	Netherlands
34	Chengdu Kanghong Biotech Co.,Ltd.	6	China
35	Chiesi Pharmaceuticals Inc.	6	US
36	Clarus Therapeutics, Inc.	6	US
37	Cook	6	US
38	Cordis Corporation	6	US
39	Coronado Biosciences, Inc.	6	US
40	Crolll Gmbh	6	Germany
41	CTI Clinical Trial and Consulting Services	6	US
42	Curis, Inc.	6	US
43	Cylene Pharmaceuticals	6	US
44	Cypress Bioscience, Inc.	6	US
45	Cytogen Corporation	6	US
46	Dong Wha Pharmaceutical Co. Ltd.	6	South Korea
47	Elusys Therapeutics	6	US
48	EndoCeutics Inc.	6	Canada
49	ERYtech Pharma	6	France
50	Essex Pharma GmbH	6	Germany
51	Eyegate Pharmaceuticals, Inc.	6	US
52	Furiex Pharmaceuticals, Inc	6	US
53	G&E Herbal Biotechnology Co., LTD	6	Taiwan
54	Genfit	6	France
55	Genpharm ULC	6	Canada
56	GenVec	6	US
57	Harbor Therapeutics	6	US
58	Hemispherx Biopharma	6	US
59	Hormos Medical	6	Finland
60	Hualan Biological Engineering, Inc.	6	China
61	ICON plc	6	Ireland
62	IlDong Pharmaceutical Co Ltd	6	South Korea
63	immatics Biotechnologies GmbH	6	Germany
64	Immutep S.A.	6	France
65	INC Research Limited	6	US
66	KaloBios Pharmaceuticals	6	US
67	Laboratoire fran?ais de Fractionnement et de Biotechnologies	6	France
68	Light Sciences Oncology	6	US
69	Lytix Biopharma AS	6	Norway
70	MacuSight, Inc.	6	US
71	Maruho Co., Ltd.	6	Japan
72	McNeil Consumer Healthcare Division of McNEIL-PPC, Inc.	6	US
73	Meiji Seika Pharma Co., Ltd.	6	Japan
74	Memgen, LLC	6	US
75	MorphoSys AG	6	Germany
76	Neuren Pharmaceuticals Limited	6	Australia
77	NeuroDerm Ltd.	6	Israel
78	NeuroSearch A/S	6	Denmark
79	Neurotech Pharmaceuticals	6	US
80	New River Pharmaceuticals	6	US
81	Nordic Bioscience A/S	6	Denmark
82	NovaBay Pharmaceuticals, Inc.	6	US
83	Novacea	6	US
84	Novagali Pharma	6	France
85	Nymox Corporation	6	US
86	OBEcure Ltd.	6	Israel
87	Orient Europharma Co., Ltd.	6	Taiwan
88	Ortho-McNeil Pharmaceutical	6	US
89	Oshadi Drug Administration	6	Israel
90	Pascoe Pharmazeutische Praeparate GmbH	6	Germany
91	Peninsula Pharmaceuticals, Inc.	6	US
92	Pharmaceutical Research Network	6	US
93	Pharmasset	6	US
94	Point Biomedical	6	US
95	Poniard Pharmaceuticals	6	US
96	PowderMed	6	UK
97	PrECOG, LLC.	6	US
98	Presidio Pharmaceuticals, Inc.	6	US
99	Promius Pharma, LLC	6	US
100	Psyadon Pharma	6	US
101	Pulmatrix Inc.	6	US
102	QuatRx Pharmaceuticals	6	US
103	Ranbaxy Laboratories Limited	6	India
104	Repligen Corporation	6	US
105	Respivert Ltd	6	UK
106	Resverlogix Corp	6	Canada
107	Revalesio Corporation	6	US
108	Rexahn Pharmaceuticals, Inc.	6	US
109	Rhythm Pharmaceuticals, Inc.	6	US
110	Rottapharm	6	Italy
111	Savient Pharmaceuticals	6	US
112	SciClone Pharmaceuticals	6	US
113	Serenity Pharmaceuticals, Inc.	6	US
114	Sophiris Bio Corp	6	US
115	Sun Pharmaceutical Industries Limited	6	India
116	Tanox	6	US
117	Theracos	6	US
118	Theradex	6	US
119	Theratechnologies	6	Canada
120	Tillotts Pharma AG	6	Switzerland
121	TKL Research, Inc.	6	US
122	Tonix Pharmaceuticals, Inc.	6	US
123	Transgene	6	France
124	Transition Therapeutics Ireland Limited	6	Ireland
125	Trial Form Support S.L.	6	Sweden
126	Trident Clinical Research Pty Ltd	6	Australia
127	Trimel Biopharma SRL	6	Canada
128	Tsumura USA	6	US
129	Ventrus Biosciences, Inc	6	US
130	Vital Therapies, Inc.	6	US
131	Wilex	6	Germany
132	Winston Laboratories	6	US
133	Worldwide Clinical Trials	6	US
134	Zensun Sci. & Tech. Co., Ltd.	6	China
135	Active Biotech AB	7	Sweden
136	Agile Therapeutics	7	US
137	Alba Therapeutics	7	US
138	AM-Pharma	7	Netherlands
139	Amarillo Biosciences, Inc.	7	US
140	AmpliMed Corporation	7	US
141	Ansun Biopharma, Inc.	7	US
142	Anterogen Co., Ltd.	7	South Korea
143	Arog Pharmaceuticals, Inc.	7	US
144	Aspreva Pharmaceuticals	7	Canada
145	Astellas Pharma China, Inc.	7	China
146	Auris Medical, Inc.	7	Switzerland
147	Avedro, Inc.	7	US
148	Biocompatibles UK Ltd	7	UK
149	Biologische Heilmittel Heel GmbH	7	Germany
150	Biomedical Development Corporation	7	US
151	Biothera	7	US
152	Cadila Pharnmaceuticals	7	India
153	Capnia, Inc.	7	US
154	Celator Pharmaceuticals	7	US
155	Cempra Pharmaceuticals	7	US
156	Chimerix	7	US
157	Clinuvel Pharmaceuticals Limited	7	Australia
158	CoDa Therapeutics Inc.	7	US
159	CoMentis	7	US
160	Creabilis SA	7	Luxembourg
161	Dermira, Inc.	7	US
162	Durect	7	US
163	DUSA Pharmaceuticals, Inc.	7	US
164	DynPort Vaccine Company LLC, A CSC Company	7	US
165	Edison Pharmaceuticals Inc	7	US
166	Epix Pharmaceuticals, Inc.	7	US
167	Essentialis, Inc.	7	US
168	Ever Neuro Pharma GmbH	7	Austria
169	Fibrocell Technologies, Inc.	7	US
170	Fresenius Medical Care North America	7	US
171	Genaera Corporation	7	US
172	GlobeImmune	7	US
173	Gradalis, Inc.	7	US
174	GWT-TUD GmbH	7	Germany
175	Henogen	7	Belgium
176	Hisamitsu Pharmaceutical Co., Inc.	7	Japan
177	Hospital Italiano de Buenos Aires	7	Argentina
178	HRA Pharma	7	France
179	ikfe-CRO GmbH	7	Germany
180	Innate Pharma	7	France
181	Janssen-Cilag Farmaceutica Ltda.	7	Brazil
182	Keryx / AOI Pharmaceuticals, Inc.	7	US
183	La Jolla Pharmaceutical Company	7	US
184	Lumara Health, Inc.	7	US
185	Lux Biosciences, Inc.	7	US
186	Medicago	7	Canada
187	Medicis Global Service Corporation	7	US
188	Medicure	7	Canada
189	Medtronic - MITG	7	US
190	Medy-Tox	7	South Korea
191	MEI Pharma, Inc.	7	US
192	Melinta Therapeutics, Inc.	7	US
193	Merck Serono S.A., Geneva	7	Switzerland
194	Moberg Derma AB	7	Sweden
195	Mundipharma K.K.	7	Japan
196	Myriad Genetic Laboratories, Inc.	7	US
197	NanoBio Corporation	7	US
198	Neothetics, Inc	7	US
199	NovaCardia, Inc.	7	US
200	Novum Pharmaceutical Research Services	7	US
201	NuPathe Inc.	7	US
202	Optinose US Inc.	7	US
203	PharmaBio Development Inc.	7	US
204	PhaseBio Pharmaceuticals Inc.	7	US
205	Philip Morris USA, Inc.	7	US
206	QRxPharma Inc.	7	Australia
207	Ranbaxy Inc.	7	US
208	Raptor Pharmaceuticals Inc.	7	US
209	RDD Pharma Ltd	7	Israel
210	Rockwell Medical Technologies, Inc.	7	US
211	Rottapharm Spain	7	Spain
212	Sanaria Inc.	7	US
213	Sangamo Biosciences	7	US
214	Santen Oy	7	Finland
215	Sequella, Inc.	7	US
216	Shenzhen Beike Bio-Technology Co., Ltd.	7	China
217	Starpharma Pty Ltd	7	Australia
218	Stealth BioTherapeutics Inc.	7	US
219	Stempeutics Research Pvt Ltd	7	India
220	Symyoo	7	South Korea
221	Syndax Pharmaceuticals	7	US
222	Synergy Pharmaceuticals Inc.	7	US
223	Taiwan Otsuka Pharm. Co., Ltd	7	Taiwan
224	Tasly Pharmaceuticals, Inc.	7	China
225	TCA Cellular Therapy	7	US
226	Tesaro, Inc.	7	US
227	TetraLogic Pharmaceuticals	7	US
228	Tragara Pharmaceuticals, Inc.	7	US
229	UMN Pharma Inc.	7	Japan
230	Vifor Pharma	7	Switzerland
231	Vion Pharmaceuticals	7	US
232	Viralytics	7	Australia
233	vTv Therapeutics	7	US
234	West German Study Group	7	Germany
235	4SC AG	8	Germany
236	Acacia Pharma Ltd	8	UK
237	Accenture	8	Ireland
238	Achaogen, Inc.	8	US
239	Achillion Pharmaceuticals	8	US
240	Acucela Inc.	8	US
241	Adimmune Corporation	8	Taiwan
242	Aeris Therapeutics	8	US
243	Affiris AG	8	Austria
244	Agenus, Inc.	8	US
245	AlgoRx Pharmaceuticals	8	US
246	Ambit Biosciences Corporation	8	US
247	Arbor Pharmaceuticals, Inc.	8	US
248	Arno Therapeutics	8	US
249	Asahi Kasei Pharma Corporation	8	Japan
250	Avanir Pharmaceuticals	8	US
251	Bayer Healthcare Pharmaceuticals, Inc./Bayer Schering Pharma	8	US/Germany
252	BioMarin/Genzyme LLC	8	US
253	Bionovo	8	US
254	Biota Scientific Management Pty Ltd	8	Australia
255	Biotec Pharmacon ASA	8	Norway
256	Biotest	8	Germany
257	Biotest Pharmaceuticals Corporation	8	US
258	Cellectar Biosciences, Inc.	8	US
259	Cerimon Pharmaceuticals	8	US
260	Conatus Pharmaceuticals Inc.	8	US
261	CymaBay Therapeutics, Inc.	8	US
262	Derm Research, PLLC	8	US
263	Eisai Korea Inc.	8	South Korea
264	Epicentre	8	US
265	Esanex Inc.	8	US
266	Esperion Therapeutics	8	US
267	Eyetech Pharmaceuticals	8	US
268	Glycotope GmbH	8	Germany
269	HAL Allergy	8	Netherlands
270	Health Ever Bio-Tech Co., Ltd.	8	Taiwan
271	inVentiv Health Clinical	8	US
272	J. Uriach and Company	8	Spain
273	Janssen Infectious Diseases BVBA	8	Belgium
274	Janssen Services, LLC	8	US
275	Janssen-Cilag G.m.b.H	8	Germany
276	Janssen-Cilag Pty Ltd	8	Australia
277	Jeil Pharmaceutical Co., Ltd.	8	South Korea
278	Kamada, Ltd.	8	Israel
279	Laboratorios Sophia S.A de C.V.	8	Mexico
280	Lundbeck LLC	8	US
281	Lung Biotechnology PBC	8	US
282	Marinus Pharmaceuticals	8	US
283	Mast Therapeutics, Inc.	8	US
284	MerLion Pharmaceuticals GmbH	8	Germany
285	Mundipharma Korea Ltd	8	Korea
286	Navidea Biopharmaceuticals	8	US
287	Nerviano Medical Sciences	8	Italy
288	NovImmune SA	8	Switzerland
289	Ophthotech Corporation	8	US
290	Oxagen Ltd	8	UK
291	Pain Therapeutics	8	US
292	PharmaKing	8	South Korea
293	Pharming Technologies B.V.	8	Netherlands
294	PLx Pharma	8	US
295	PregLem SA	8	Switzerland
296	Rovi Pharmaceuticals Laboratories	8	Spain
297	S.L.A. Pharma AG	8	Switzerland
298	S*BIO	8	Singapore
299	Targeted Medical Pharma	8	US
300	TauRx Therapeutics Ltd	8	Singapore
301	TFS Trial Form Support	8	Sweden
302	Therakos	8	US
303	Therapeutics, Inc.	8	US
304	Transition Therapeutics	8	Canada
305	Tranzyme, Inc.	8	US
306	Triligent International	8	US
307	Trophos	8	France
308	Vascular Biogenics Ltd. operating as VBL Therapeutics	8	Israel
309	Vitreous -Retina- Macula Consultants of New York	8	US
310	XBiotech, Inc.	8	US
311	Zymenex A/S	8	Denmark
312	ACADIA Pharmaceuticals Inc.	9	US
313	Aegera Therapeutics	9	Canada
314	Ahn-Gook Pharmaceuticals Co.,Ltd	9	South Korea
315	Algorithme Pharma Inc	9	Canada
316	Allerderm	9	US
317	AOP Orphan Pharmaceuticals AG	9	Austria
318	ARCA Biopharma, Inc.	9	US
319	Argos Therapeutics	9	US
320	Biocad	9	Russia
321	BioDelivery Sciences International	9	US
322	Biosense Webster, Inc.	9	US
323	Cato Research	9	US
324	Celltrion	9	South Korea
325	Celtic Pharma Development Services	9	Bermuda
326	ChemoCentryx	9	US
327	Chroma Therapeutics	9	UK
328	Cytheris SA	9	France
329	Daewon Pharmaceutical Co., Ltd.	9	South Korea
330	Dyax Corp.	9	US
331	Fougera Pharmaceuticals Inc.	9	US
332	Galderma R&D	9	France
333	HanAll BioPharma Co., Ltd.	9	South Korea
334	Hannover Clinical Trial Center GmbH	9	Germany
335	Helsinn Healthcare SA	9	Switzerland
336	HemaQuest Pharmaceuticals Inc.	9	US
337	Ikaria	9	US
338	Immunovative Therapies, Ltd.	9	Israel
339	Innogene Kalbiotech Pte. Ltd	9	Singapore
340	InSite Vision	9	US
341	Integrated Therapeutics Group	9	US
342	Intercept Pharmaceuticals	9	US
343	iOMEDICO AG	9	Germany
344	Janssen Pharmaceutica	9	Belgium
345	Jennerex Biotherapeutics	9	US
346	KAI Pharmaceuticals	9	US
347	Laboratorio Elea S.A.C.I.F. y A.	9	Argentina
348	Lee's Pharmaceutical Limited	9	Hong Kong
349	Mantecorp Industria Quimica e Farmaceutica Ltd.	9	Brazil
350	Materia Medica Holding	9	Russia
351	MediciNova	9	US
352	Medicis Pharmaceutical Corporation	9	US
353	Miltenyi Biotec GmbH	9	Germany
354	Mundipharma (China) Pharmaceutical Co. Ltd	9	China
355	NeurogesX	9	US
356	NicOx	9	France
357	Nippon Kayaku Co.,Ltd.	9	Japan
358	Nitric BioTherapeutics, Inc	9	US
359	Oncovir, Inc.	9	US
360	OXiGENE	9	US
361	ParaPRO LLC	9	US
362	Pharmacia and Upjohn	9	US
363	Proacta, Incorporated	9	US
364	Protein Sciences Corporation	9	US
365	Provectus Pharmaceuticals	9	US
366	Quark Pharmaceuticals	9	USA
367	Rigel Pharmaceuticals	9	US
368	Sankyo Pharma Gmbh	9	Germany
369	Santaris Pharma A/S	9	Denmark
370	Sanwa Kagaku Kenkyusho Co., Ltd.	9	Japan
371	Shin Poong Pharmaceuticals	9	South Korea
372	Siemens Molecular Imaging	9	US
373	Sirtex Medical	9	Australia
374	SkyePharma AG	9	Switzerland
375	Smerud Medical Research International AS	9	Norway
376	Steba Biotech S.A.	9	Luxembourg
377	Synteract, Inc.	9	US
378	TAP Pharmaceutical Products Inc.	9	US
379	Tarix Pharmaceuticals	9	US
380	Teva Neuroscience, Inc.	9	US
381	Tibotec, Inc	9	US
382	Titan Pharmaceuticals	9	US
383	Tracon Pharmaceuticals Inc.	9	US
384	TTY Biopharm	9	Taiwan
385	Upsher-Smith Laboratories	9	US
386	Vantia Ltd	9	UK
387	Verastem, Inc.	9	US
388	Abbott Japan Co.,Ltd	10	Japan
389	Adherex Technologies, Inc.	10	US
390	Alder Biopharmaceuticals, Inc.	10	US
391	Alexion Pharma GmbH	10	Germany
392	Altor Bioscience Corporation	10	US
393	Amgen Research (Munich) GmbH	10	Germany
394	Anapharm	10	Canada
395	Astellas Pharma Taiwan, Inc.	10	Taiwan
396	BioInvent International AB	10	Sweden
397	BioLineRx, Ltd.	10	Israel
398	Biotech Pharmaceutical Co., Ltd.	10	China
399	Centocor Ortho Biotech Services, L.L.C.	10	US
400	Chiron Corporation	10	US
401	CrystalGenomics, Inc.	10	South Korea
402	Cyclacel Pharmaceuticals, Inc.	10	US
403	Daiichi Sankyo Europe, GmbH	10	Germany
404	Domp? Farmaceutici S.p.A	10	Italy
405	Emergent BioSolutions	10	US
406	Genmab	10	Denmark
407	Gesellschaft fur Medizinische Innovation ??? Hamatologie und Onkologie mbH	10	Germany
408	Helsinn Therapeutics (U.S.), Inc	10	US
409	IDEA AG	10	Germany
410	IKFE Institute for Clinical Research and Development	10	Germany
411	Immunex Corporation	10	US
412	ImmunoGen, Inc.	10	US
413	Innocoll	10	Ireland
414	Instituto Bioclon S.A. de C.V.	10	Mexico
415	Integrium	10	US
416	Intercell USA, Inc.	10	US
417	InterMune	10	US
418	Iroko Pharmaceuticals, LLC	10	US
419	Janssen Biotech, Inc.	10	US
420	Kowa Research Europe	10	UK
421	MDS Pharma Services	10	US
422	Medipost Co Ltd.	10	South Korea
423	Neurocrine Biosciences	10	US
424	Ocera Therapeutics	10	US
425	OMRIX Biopharmaceuticals	10	US
426	Oncotherapeutics	10	US
427	PDL BioPharma, Inc.	10	US
428	Philogen S.p.A.	10	Italy
429	Pierre Fabre Laboratories	10	France
430	Polaris Group	10	US
431	Prometheus Laboratories	10	US
432	Pronova BioPharma	10	Norway
433	Richmond Pharmacology Limited	10	UK
434	Samyang Biopharmaceuticals Corporation	10	South Korea
435	Sangart	10	US
436	Sigma Tau Pharmaceuticals, Inc.	10	US
437	St. Renatus, LLC	10	US
438	Sumitomo Dainippon Pharma Co., Ltd.	10	Japan
439	Symphony Evolution, Inc.	10	US
440	Synvista Therapeutics, Inc	10	US
441	Telik	10	US
442	Toray Industries, Inc	10	Japan
443	Ultragenyx Pharmaceutical Inc	10	US
444	US Biotest, Inc.	10	US
445	US WorldMeds LLC	10	US
446	VaxInnate Corporation	10	US
447	Veeda Oncology	10	US
448	Vical	10	US
449	WiSP Wissenschaftlicher Service Pharma GmbH	10	Germany
450	Aderans Research Institute	11	US
451	Aegerion Pharmaceuticals, Inc.	11	US
452	Agensys, Inc.	11	US
453	Antisoma Research	11	UK
454	Astellas Pharma Europe Ltd.	11	UK
455	Baxter Innovations GmbH	11	Austria
456	Bio Products Laboratory	11	UK
457	Bp Consulting, Inc	11	US
458	Cangene Corporation	11	Canada
459	Cardiome Pharma	11	Canada
460	Clavis Pharma	11	Norway
461	Clovis Oncology, Inc.	11	US
462	Depomed	11	US
463	Emergent Product Development Seattle LLC	11	US
464	FGK Clinical Research GmbH	11	Germany
465	GTx	11	US
466	GW Research Ltd	11	UK
467	Hanlim Pharm. Co., Ltd.	11	South Korea
468	Hutchison Medipharma Limited	11	China
469	Institut de Recherches Internationales Servier	11	France
470	Intarcia Therapeutics	11	US
471	Janssen-Cilag Ltd.,Thailand	11	Thailand
472	Kadmon Corporation, LLC	11	US
473	Knopp Biosciences	11	US
474	Laboratorios Silanes S.A. de C.V.	11	Mexico
475	MAP Pharmaceuticals, Inc., a wholly owned subsidiary of Allergan	11	US
476	MediGene	11	Germany
477	MediQuest Therapeutics	11	US
478	Nihon Pharmaceutical Co., Ltd	11	Japan
479	NOXXON Pharma AG	11	Germany
480	Phenomix	11	US
481	Piramal Imaging SA	11	Germany
482	Profil Institut f?r Stoffwechselforschung GmbH	11	Germany
483	Prologue Research International	11	US
484	Revance Therapeutics, Inc.	11	US
485	Rho, Inc.	11	US
486	Simcere Pharmaceutical Co., Ltd	11	China
487	Supernus Pharmaceuticals, Inc.	11	US
488	TaiGen Biotechnology Co., Ltd.	11	Taiwan
489	Trio Medicines Ltd.	11	UK
490	Vericel Corporation	11	US
491	Vernalis (R&D) Ltd	11	UK
492	Xiamen Amoytop Biotech Co., Ltd.	11	China
493	ZymoGenetics	11	US
494	3M	12	US
495	Abbott Products	12	US
496	Ablynx	12	Belgium
497	AcelRx Pharmaceuticals, Inc.	12	US
498	Adiga Life Sciences, Inc.	12	Canada
499	Aerie Pharmaceuticals	12	US
500	ApoPharma	12	Canada
501	Ascenta Therapeutics	12	US
502	Can-Fite BioPharma	12	Israel
503	Chaitanya Hospital, Pune	12	India
504	Crist?lia Produtos Qu?­micos Farmac?uticos Ltda.	12	Brazil
505	Dow Pharmaceutical Sciences	12	US
506	Faes Farma, S.A.	12	Spain
507	Ferrer Internacional S.A.	12	Spain
508	Geron Corporation	12	US
509	Helse Stavanger HF	12	Norway
510	i3 Statprobe	12	US
511	IMPAX Laboratories, Inc.	12	US
512	Insmed Incorporated	12	US
513	Instituto Grifols, S.A.	12	Spain
514	INSYS Therapeutics Inc	12	US
515	Keryx Biopharmaceuticals	12	US
516	Kowa Research Institute, Inc.	12	US
517	Mati Therapeutics Inc.	12	US
518	Mesoblast International S? rl	12	Switzerland
519	Noven Therapeutics	12	US
520	OncoGenex Technologies	12	US
521	Oxford BioMedica	12	UK
522	Perrigo Company	12	Ireland
523	Pharmacia	12	Sweden
524	PhytoHealth Corporation	12	Taiwan
525	Portola Pharmaceuticals	12	US
526	Progen Pharmaceuticals	12	Australia
527	Protalix	12	Israel
528	Reckitt Benckiser LLC	12	US
529	Santen Pharmaceutical Co., Ltd.	12	Japan
530	Seaside Therapeutics, Inc.	12	US
531	Sprout Pharmaceuticals, Inc	12	US
532	Sucampo Pharma Americas, LLC	12	US
533	Sunesis Pharmaceuticals	12	US
534	Tibotec Therapeutics, a Division of Ortho Biotech Products, L.P., USA	12	US
535	UCB BIOSCIENCES, Inc.	12	US
536	Veloxis Pharmaceuticals	12	Denmark
537	Vistakon Pharmaceuticals	12	US
538	Zalicus	12	US
539	Zeria Pharmaceutical	12	Japan
540	Acceleron Pharma, Inc.	13	US
541	Akros Pharma Inc.	13	US
542	Astellas Pharma Canada, Inc.	13	Canada
543	Biodel	13	US
544	Cetero Research, San Antonio	13	US
545	Cougar Biotechnology, Inc.	13	US
546	Debiopharm International SA	13	Switzerland
547	Facet Biotech	13	US
548	Fondazione Neoplasie Sangue Onlus	13	Italy
549	Gemin X	13	Canada
550	MacroGenics	13	US
551	Merz Pharmaceuticals, LLC	13	US
552	Molecular Insight Pharmaceuticals, Inc.	13	US
553	Neurim Pharmaceuticals Ltd.	13	Israel
554	Novavax	13	US
555	Oncolytics Biotech	13	Canada
556	Oncothyreon Inc.	13	US
557	OPKO Health, Inc.	13	US
558	ORA, Inc.	13	US
559	Orexigen Therapeutics, Inc	13	US
560	Organon	13	Netherlands
561	Progenics Pharmaceuticals, Inc.	13	US
562	Sirtris, a GSK Company	13	US
563	Sucampo Pharmaceuticals, Inc.	13	US
564	Sun Pharma Advanced Research Company Limited	13	India
565	SymBio Pharmaceuticals	13	Japan
566	Wockhardt	13	India
567	YM BioSciences	13	Canada
568	Air Liquide Sant? International	14	France
569	Cell Genesys	14	US
570	Celldex Therapeutics	14	US
571	Cortice Biosciences, Inc.	14	US
572	Human Genome Sciences Inc., a GSK Company	14	US
573	Innovaderm Research Inc.	14	Canada
574	Inovio Pharmaceuticals	14	US
575	Janssen Pharmaceuticals	14	US
576	Jiangsu Chia-tai Tianqing Pharmaceutical Co.,Ltd	14	China
577	Merck Frosst Canada Ltd.	14	Canada
578	Mylan Bertek Pharmaceuticals	14	US
579	Myrexis Inc.	14	US
580	NewLink Genetics Corporation	14	US
581	Nobelpharma	14	Japan
582	Omeros Corporation	14	US
583	Otsuka Beijing Research Institute	14	China
584	Santhera Pharmaceuticals	14	Switzerland
585	Shantha Biotechnics Limited	14	India
586	sigma-tau i.f.r. S.p.A.	14	Italy
587	Theravance Biopharma Antibiotics, Inc.	14	US
588	Ache Laboratorios Farmaceuticos S.A.	15	Brazil
589	Alnylam Pharmaceuticals	15	US
590	Corcept Therapeutics	15	US
591	Dendreon	15	US
592	Dexa Medica Group	15	Indonesia
593	Dynavax Technologies Corporation	15	US
594	Ethicon, Inc.	15	US
595	IBSA Institut Biochimique SA	15	Switzerland
596	Italfarmaco	15	Italy
597	Johnson & Johnson	15	US
598	Molecular NeuroImaging	15	US
599	MolMed S.p.A.	15	Italy
600	Mundipharma Pte Ltd.	15	Singapore
601	Mundipharma Research Limited	15	UK
602	Pearl Therapeutics, Inc.	15	US
603	Plexxikon	15	US
604	Premier Research Group plc	15	US
605	Prostrakan Pharmaceuticals	15	UK
606	Sarepta Therapeutics	15	US
607	Affymax	16	US
608	AMAG Pharmaceuticals, Inc.	16	US
609	Amphastar Pharmaceuticals, Inc.	16	US
610	Betta Pharmaceuticals Co.,Ltd.	16	China
611	Boston Scientific Corporation	16	US
612	ClinAssess GmbH	16	Germany
613	Cytokinetics	16	US
614	Handok Pharmaceuticals Co., Ltd.	16	South Korea
615	Ironwood Pharmaceuticals, Inc.	16	US
616	Janssen Scientific Affairs, LLC	16	US
617	Javelin Pharmaceuticals	16	US
618	Jiangsu Simcere Pharmaceutical Co., Ltd.	16	China
619	Johnson & Johnson Taiwan Ltd	16	Taiwan
620	Medarex	16	US
621	Menarini Group	16	Italy
622	Newron	16	Italy
623	OncoMed Pharmaceuticals, Inc.	16	US
624	Ortho Biotech Clinical Affairs, L.L.C.	16	US
625	Photocure	16	Norway
626	Reckitt Benckiser Pharmaceuticals Inc.	16	US
627	Servier	16	France
628	Sirion Therapeutics, Inc.	16	US
629	Accelerated Community Oncology Research Network	17	US
630	Agennix	17	Germany
631	Allergy Therapeutics	17	UK
632	Arena Pharmaceuticals	17	US
633	B. Braun Melsungen AG	17	Germany
634	Bioprojet	17	France
635	Chelsea Therapeutics	17	US
636	Circassia Limited	17	UK
637	Cytos Biotechnology AG	17	Switzerland
638	CytRx	17	US
639	FORUM Pharmaceuticals Inc	17	US
640	Guerbet	17	France
641	INO Therapeutics	17	US
642	JANSSEN Alzheimer Immunotherapy Research & Development, LLC	17	US
643	Merck Serono International SA	17	Germany
644	Mirati Therapeutics Inc.	17	US
645	New England Research Institutes	17	US
646	Peregrine Pharmaceuticals	17	US
647	Romark Laboratories L.C.	17	US
648	Tibotec Pharmaceutical Limited	17	Ireland
649	UCB BIOSCIENCES GmbH	17	Germany
650	XOMA (US) LLC	17	US
651	Anthera Pharmaceuticals	18	US
652	Axcan Pharma	18	Canada
653	BioCryst Pharmaceuticals	18	US
654	CASI Pharmaceuticals, Inc.	18	US
655	Gedeon Richter Ltd.	18	Hungary
656	Grifols Biologicals Inc.	18	US
657	Jazz Pharmaceuticals	18	Ireland
658	Mundipharma Research GmbH & Co KG	18	Germany
659	Nabi Biopharmaceuticals	18	US
660	Roxane Laboratories	18	US
661	Theravance Biopharma R & D, Inc.	18	Cayman Islands
662	Kythera Biopharmaceuticals	19	US
663	Labopharm Inc.	19	Canada
664	Laboratoires Thea	19	France
665	Nektar Therapeutics	19	US
666	Pharmacosmos A/S	19	Denmark
667	QLT Inc.	19	Canada
668	Stallergenes	19	France
669	Tibotec BVBA	19	Belgium
670	Trius Therapeutics LLC	19	US
671	UCB Japan Co. Ltd.	19	Japan
672	UCB Pharma SA	19	Belgium
673	Amicus Therapeutics	20	US
674	Bavarian Nordic	20	Denmark
675	Dey	20	US
676	Elan Pharmaceuticals	20	US
677	FibroGen	20	US
678	Horizon Pharma Ireland, Ltd., Dublin Ireland	20	Ireland
679	Laboratorios Leti, S.L.	20	Spain
680	Lantheus Medical Imaging	20	US
681	McNeil AB	20	Sweden
682	MEDA Pharma GmbH & Co. KG	20	Germany
683	Meda Pharmaceuticals	20	US
684	Morphotek	20	US
685	Neovii Biotech	20	Germany
686	Santen Inc.	20	US
687	Sinovac Biotech Co., Ltd	20	China
688	Ariad Pharmaceuticals	21	US
689	Clinica Universidad de Navarra, Universidad de Navarra	21	Spain
690	ICOS Corporation	21	US
691	medac GmbH	21	Germany
692	Mesoblast, Ltd.	21	Australia
693	NPS Pharma	21	US
694	PTC Therapeutics	21	US
695	Taiho Oncology, Inc.	21	US
696	Targacept Inc.	21	US
697	Threshold Pharmaceuticals	21	US
698	ThromboGenics	21	Belgium
699	AB Science	22	France
700	Allergopharma GmbH & Co. KG	22	Germany
701	Covance	22	US
702	Enzon Pharmaceuticals, Inc.	22	US
703	Genta Incorporated	22	US
704	ICON Clinical Research	22	Ireland
705	Ligand Pharmaceuticals	22	US
706	Medpace, Inc.	22	US
707	Octapharma	22	Switzerland
708	Piramal Enterprises Limited	22	India
709	SK Life Science	22	US
710	Valneva Austria GmbH	22	Austria
711	Vanda Pharmaceuticals	22	US
712	Alexza Pharmaceuticals, Inc.	23	US
713	Amylin Pharmaceuticals, LLC.	23	US
714	Anacor Pharmaceuticals, Inc.	23	US
715	Ardea Biosciences, Inc.	23	US
716	Astellas Pharma Korea, Inc.	23	South Korea
717	Fresenius Kabi	23	Germany
718	Graceway Pharmaceuticals, LLC	23	US
719	Healthpoint	23	US
720	Kaiser Permanente	23	US
721	Ono Pharma USA Inc	23	US
722	Vifor Inc.	23	Switzerland
723	Basilea Pharmaceutica International Ltd	24	Switzerland
724	BTG International Inc.	24	US
725	Duramed Research	24	US
726	Endocyte	24	US
727	Grifols Therapeutics Inc.	24	US
728	Janssen-Ortho Inc., Canada	24	Canada
729	Merrimack Pharmaceuticals	24	US
730	Movetis	24	Belgium
731	Onconova Therapeutics, Inc.	24	US
732	Pharmaxis	24	Australia
733	Basilea Pharmaceutica	25	Switzerland
734	Bukwang Pharmaceutical	25	South Korea
735	EMS	25	Brazil
736	Onxeo	25	France
737	PRA Health Sciences	25	US
738	Scios, Inc.	25	US
739	US Oncology Research	25	US
740	XenoPort, Inc.	25	US
741	Xian-Janssen Pharmaceutical Ltd.	25	China
742	ZARS Pharma Inc.	25	US
743	Bracco Diagnostics, Inc	26	US
744	Daewoong Pharmaceutical Co. LTD.	26	South Korea
745	Eurofarma Laboratorios S.A.	26	Brazil
746	Human Genome Sciences Inc.	26	US
747	Lexicon Pharmaceuticals	26	US
748	Medtronic	26	US
749	Peplin	26	US
750	Reata Pharmaceuticals, Inc.	26	US
751	Astex Pharmaceuticals	27	UK
752	Avid Radiopharmaceuticals	27	US
753	Renovo	27	UK
754	Shionogi Inc.	27	US
755	SK Chemicals Co.,Ltd.	27	South Korea
756	Takeda Pharmaceuticals North America, Inc.	27	US
757	Taro Pharmaceuticals USA	27	US
758	Acorda Therapeutics	28	US
759	AVEO Pharmaceuticals, Inc.	28	US
760	Braintree Laboratories	28	US
761	Colgate Palmolive	28	US
762	CSL Limited	28	Australia
763	Nanotherapeutics, Inc.	28	US
764	Yuhan Corporation	28	South Korea
765	ArQule	29	US
766	JW Pharmaceutical	29	South Korea
767	Ortho Biotech, Inc.	29	US
768	Otsuka America Pharmaceutical	29	US
769	CJ HealthCare Corporation	30	Korea
770	Crucell Holland BV	30	Netherlands
771	CTI BioPharma	30	US
772	Green Cross Corporation	30	South Korea
773	IPCA Laboratories Ltd.	30	India
774	Pacira Pharmaceuticals, Inc	30	US
775	POZEN	30	US
776	Synta Pharmaceuticals Corp.	30	US
777	Dr. Falk Pharma GmbH	31	Germany
778	Immunomedics, Inc.	31	US
779	Infinity Pharmaceuticals, Inc.	31	US
780	Janssen R&D Ireland	31	Ireland
781	Kissei Pharmaceutical Co., Ltd.	31	Japan
782	Ortho-McNeil Neurologics, Inc.	31	US
783	Pierre Fabre Medicament	31	France
784	Puma Biotechnology, Inc.	31	US
785	Swedish Orphan Biovitrum	31	Sweden
786	Galapagos NV	32	Belgium
787	Galderma Laboratories, L.P.	32	US
788	IRCCS San Raffaele	32	Italy
789	McNeil Consumer & Specialty Pharmaceuticals, a Division of McNeil-PPC, Inc.	32	US
790	The Medicines Company	32	US
791	Ziopharm	32	US
792	Jiangsu HengRui Medicine Co., Ltd.	33	China
793	Korea Otsuka Pharmaceutical Co.,Ltd.	33	South Korea
794	Kyowa Hakko Kirin Pharma, Inc.	33	US
795	Nycomed	33	Norway/Switzerland
796	Watson Pharmaceuticals	33	US
797	AEterna Zentaris	34	Canada
798	German Breast Group	34	Germany
799	GW Pharmaceuticals Ltd.	34	UK
800	INC Research	34	US
801	Array BioPharma	35	US
802	Daiichi Sankyo Co., Ltd.	35	Japan
803	Halozyme Therapeutics	35	US
804	Janssen Pharmaceutica N.V., Belgium	35	Belgium
805	Janssen-Cilag International NV	35	France
806	Ortho Biotech Products, L.P.	35	US
807	PriCara, Unit of Ortho-McNeil, Inc.	35	US
808	Procter and Gamble	35	US
809	PharmaMar	36	Spain
810	Taiho Pharmaceutical Co., Ltd.	36	Japan
811	Cumberland Pharmaceuticals	37	US
812	Janssen-Cilag Ltd.	37	UK
813	VIVUS, Inc.	37	US
814	Alexion Pharmaceuticals	38	US
815	Alza Corporation, DE, USA	38	US
816	Boryung Pharmaceutical Co., Ltd	38	South Korea
817	Onyx Therapeutics, Inc.	38	US
818	Almirall, S.A.	39	Spain
819	Mannkind Corporation	39	US
820	Ortho-McNeil Janssen Scientific Affairs, LLC	39	US
821	ALK-Abell? A/S	40	Denmark
822	Astellas Pharma US, Inc.	40	US
823	Par Pharmaceutical, Inc.	40	US
824	Valeant Pharmaceuticals International, Inc.	40	Canada
825	Janssen Korea, Ltd., Korea	41	Korea
826	Sanofi-Synthelabo	41	France
827	Teva Branded Pharmaceutical Products, R&D Inc.	41	US
828	Chugai Pharmaceutical	42	Japan
829	Janssen, LP	43	US
830	Sanofi Pasteur MSD	43	France
831	United Therapeutics	43	US
832	Galderma	44	Switzerland
833	Isis Pharmaceuticals	44	US
834	Mutual Pharmaceutical Company, Inc.	44	US
835	The EMMES Corporation	44	US
836	GE Healthcare	45	UK
837	ImClone LLC	45	US
838	Exelixis	46	US
839	Norgine	46	Netherlands
840	Astellas Pharma Global Development, Inc.	47	US
841	Hospira, Inc.	48	US
842	Johnson & Johnson Consumer and Personal Products Worldwide	48	US
843	PPD	48	US
844	Purdue Pharma LP	48	US
845	Alkermes, Inc.	49	US
846	Eisai Limited	49	UK
847	LG Life Sciences	49	South Korea
848	Seattle Genetics, Inc.	49	US
849	BioMarin Pharmaceutical	50	US
850	Merz Pharmaceuticals GmbH	50	Germany
851	Repros Therapeutics Inc.	50	US
852	Luitpold Pharmaceuticals	51	US
853	Pharmacyclics	51	US
854	Astellas Pharma Europe B.V.	52	Netherlands
855	Bial - Portela C S.A.	52	Portugal
856	Parexel	52	US
857	Baxalta US Inc.	53	US
858	Dong-A ST Co., Ltd.	53	South Korea
859	Onyx Pharmaceuticals	54	US
860	Stiefel, a GSK Company	56	US
861	Torrent Pharmaceuticals Limited	56	INDIA
862	Chong Kun Dang Pharmaceutical	57	South Korea
863	Gr?nenthal GmbH	57	Germany
864	Warner Chilcott	57	US
865	Aventis Pharmaceuticals	58	US
866	Incyte Corporation	59	US
867	Medivation, Inc.	59	US
868	OSI Pharmaceuticals	59	US
869	Mallinckrodt	61	Ireland
870	Orion Corporation, Orion Pharma	62	Finland
871	Spectrum Pharmaceuticals, Inc	62	US
872	Hanmi Pharmaceutical Company Limited	63	South Korea
873	Shionogi	63	Japan
874	CSL Behring	66	US
875	Janssen Pharmaceutical K.K.	66	Japan
876	Kyowa Hakko Kirin Company, Limited	67	Japan
877	Ono Pharmaceutical Co. Ltd	67	Japan
878	Cubist Pharmaceuticals Holdings LLC	69	US
879	Actavis Inc.	70	US
880	Chiesi Farmaceutici S.p.A.	71	Italy
881	Tibotec Pharmaceuticals, Ireland	72	Ireland
882	Sandoz Inc.	73	US
883	Centocor, Inc.	76	US
884	Eisai Co., Ltd.	79	Japan
885	EMD Serono	84	US
886	Sandoz	84	Switzerland
887	Quintiles	85	US
888	ViiV Healthcare	85	UK
889	Baxter Healthcare Corporation	87	US
890	Endo Pharmaceuticals	89	US
891	Salix Pharmaceuticals	91	US
892	Mitsubishi Tanabe Pharma Corporation	93	Japan
893	Vertex Pharmaceuticals Incorporated	93	US
894	LEO Pharma	97	Denmark
895	Ipsen	101	France
896	Actelion	103	Switzerland
897	Bausch & Lomb Incorporated	106	US
898	Otsuka Pharmaceutical Co., Ltd.	112	Japan
899	Solvay Pharmaceuticals	116	Belgium
900	Sunovion	117	US
901	Otsuka Pharmaceutical Development & Commercialization, Inc.	124	US
902	Schering-Plough	127	US
903	Ferring Pharmaceuticals	130	Switzerland
904	H. Lundbeck A/S	136	Denmark
905	Cephalon	140	US
906	SCRI Development Innovations, LLC	148	US
907	Merck KGaA	150	Germany
908	Regeneron Pharmaceuticals	151	US
909	Mylan Pharmaceuticals	152	US
910	AbbVie (prior sponsor, Abbott)	160	US
911	Dr. Reddy's Laboratories Limited	167	India
912	Roche Pharma AG	167	Germany
913	Daiichi Sankyo Inc.	168	Japan
914	MedImmune LLC	177	US
915	Teva Pharmaceuticals USA	177	US
916	Sanofi Pasteur, a Sanofi Company	194	France
917	Biogen	200	US
918	Novartis Vaccines	203	US
919	Janssen Research & Development, LLC	208	US
920	AbbVie	223	US
921	Alcon Research	228	US
922	Shire	230	Ireland
923	Millennium Pharmaceuticals, Inc.	241	US
924	Teva Pharmaceutical Industries	255	Israel
925	Genzyme, a Sanofi Company	272	US
926	Forest Laboratories	285	US
927	Allergan	300	US
928	Gilead Sciences	333	US
929	UCB Pharma	341	Belgium
930	Eisai Inc.	382	US
931	Abbott	416	US
932	Takeda	422	Japan
933	Johnson & Johnson Pharmaceutical Research & Development, L.L.C.	428	US
934	Wyeth is now a wholly owned subsidiary of Pfizer	472	US
935	Celgene Corporation	538	US
936	Amgen	547	US
937	Astellas Pharma Inc	560	Japan
938	Novo Nordisk A/S	599	Denmark
939	Boehringer Ingelheim	722	Germany
940	Bayer	824	Germany
941	Genentech, Inc.	865	US
942	Bristol-Myers Squibb	924	US
943	Hoffmann-La Roche	1058	Switzerland
944	Eli Lilly and Company	1269	US
945	Novartis Pharmaceuticals	1439	US
946	AstraZeneca	1619	UK
947	Sanofi	1622	France
948	Merck Sharp & Dohme Corp.	1811	US
949	Pfizer	2313	US
950	Novartis	2487	Switzerland
951	GlaxoSmithKline	2930	UK
	TOTAL	45532

## Sheet: S3 Table (b)_Non-corporates_1145
S3 Table Categorization of the sponsors of six or more trials. Listed below are (b) the non-corporates (1145).
	Name of organization	Frequency	Country
1	??rebro University, Sweden	6	Sweden
2	307 Hospital of PLA	6	China
3	AB Foundation	6	Bangladesh
4	African Malaria Network Trust	6	Tanzania
5	Akron Children's Hospital	6	US
6	Alzheimer's Disease Cooperative Study (ADCS)	6	US
7	American College of Clinical Pharmacy	6	US
8	amfAR, The Foundation for AIDS Research	6	US
9	Ankara University	6	Turkey
10	Aravind Eye Hospitals, India	6	India
11	Arthritis Research UK	6	UK
12	Aurora Health Care	6	US
13	Auxilio Mutuo Cancer Center	6	Puerto Rico
14	Azienda Ospedaliera San Giovanni Battista	6	Italy
15	Barretos Cancer Hospital	6	Brazil
16	Beckman Laser Institute University of California Irvine	6	US
17	Beijing Anzhen Hospital	6	China
18	Beijing Ditan Hospital	6	China
19	Beijing YouAn Hospital	6	China
20	California HIV/AIDS Research Program	6	US
21	Carol Fabian, MD	6
22	Casa Sollievo della Sofferenza IRCCS	6	Italy
23	Center for International Blood and Marrow Transplant Research	6	US
24	Centers for Disease Control and Prevention, China	6	China
25	Centre Francois Baclesse	6	France
26	Charles University, Czech Republic	6	Czech Republic
27	Cheikh Anta Diop University, Senegal	6	Senegal
28	Chengdu University of Traditional Chinese Medicine	6	China
29	Children's Hospital Colorado	6	US
30	Children's Hospital of Pittsburgh	6	US
31	Children's Hospitals and Clinics of Minnesota	6	US
32	China Academy of Chinese Medical Sciences	6	China
33	Chungnam National University	6	South Korea
34	Clinical Research Center for Solid Tumor, Korea	6	South Korea
35	Collaborative Study Group (CSG)	6	US
36	Community Research Initiative of New England	6	US
37	Consortium of Food Allergy Research	6	US
38	Copenhagen Trial Unit, Center for Clinical Intervention Research	6	Denmark
39	Copenhagen University Hospital, Hvidovre	6	Denmark
40	Corporacion Parc Tauli	6	Spain
41	Dammam University	6	Saudi Arabia
42	Defence Research and Development Canada	6	Canada
43	Department of Health, United Kingdom	6	UK
44	Doris Duke Charitable Foundation	6	US
45	Eastern Virginia Medical School	6	US
46	Elizabeth Ralevski	6
47	Federal University of Bahia	6	Brazil
48	Federal University of Rio Grande do Sul	6	Brazil
49	Friends Research Institute, Inc.	6	US
50	Fundaci? Sant Joan de D?u	6	Spain
51	Fundacion SEIMC-GESIDA	6	Spain
52	George Albert Fisher	6
53	German Low Grade Lymphoma Study Group	6	Germany
54	Glaser Pediatric Research Network	6	US
55	Groupe d'Etude Therapeutique des Affections Inflammatoires Digestives	6	France
56	Grupo Espa?ol de Investigaci?n en C?ncer de Ovario	6	Spain
57	Harvard Clinical Research Institute	6	US
58	Harvard University	6	US
59	Herbert Hurwitz	6
60	Hordinsky, Maria K., MD	6
61	Hospital Clinico Universitario de Santiago	6	Spain
62	Hospital Universitario de Canarias	6	Spain
63	Inova Health Care Services	6	US
64	Instituto Nacional de Salud Publica, Mexico	6	Mexico
65	IRCCS Burlo Garofolo	6	Italy
66	Islamic Azad University, Tehran	6	Iran
67	Istituto Auxologico Italiano	6	Italy
68	Istituto Giannina Gaslini	6	Italy
69	John Sampson	6
70	John Sundy	6
71	Kaplan Medical Center	6	Israel
72	Katy Peters	6
73	KEMRI-Wellcome Trust Collaborative Research Program	6	Kenya
74	King Chulalongkorn Memorial Hospital	6	Thailand
75	Klinikum Ludwigshafen	6	Germany
76	Korea Health Industry Development Institute	6	South Korea
77	Kristie Blum	6
78	Lady Hardinge Medical College	6	India
79	Max-Planck-Institute of Psychiatry	6	Germany
80	Medical University of Silesia	6	Poland
81	Michael Debakey Veterans Affairs Medical Center	6	US
82	Monash Medical Centre	6	Australia
83	Muhimbili University of Health and Allied Sciences	6	Tanzania
84	Myeloproliferative Disorders-Research Consortium	6	US
85	National Center for Tumor Diseases, Heidelberg	6	Germany
86	National Health Service, United Kingdom	6	UK
87	National Institute for Health and Welfare, Finland	6	Finland
88	National Institute for Public Health and the Environment (RIVM)	6	Netherlands
89	National Institute for the Control of Pharmaceutical and Biological Products, China	6	China
90	National Institute of Hygiene and Epidemiology, Vietnam	6	Vietnam
91	National Research Council of Thailand	6	Thailand
92	New Approaches to Neuroblastoma Therapy Consortium	6	US
93	North Shore Medical Center	6	US
94	Northside Hospital, Inc.	6	US
95	Norwegian Institute of Public Health	6	Norway
96	Nottingham University Hospitals NHS Trust	6	UK
97	Oklahoma Medical Research Foundation	6	US
98	Ontario Lung Association	6	Canada
99	Onze Lieve Vrouwe Gasthuis	6	Netherlands
100	Oxford University Clinical Research Unit, Vietnam	6	Vietnam
101	Papua New Guinea Institute of Medical Research	6	Papua_New_Guinea
102	Park Nicollet Institute	6	US
103	PENTA Foundation	6	Italy
104	Per Pfeiffer	6
105	Pierre and Marie Curie University	6	France
106	Queen Mary Hospital, Hong Kong	6	Hong Kong/China
107	Regionshospitalet Viborg, Skive	6	Denmark
108	Ronald Hoffman	6
109	Royal Prince Alfred Hospital, Sydney, Australia	6	Australia
110	Russian Academy of Medical Sciences	6	Russia
111	Saint Thomas Hospital, Panama	6	Panama
112	Shalvata Mental Health Center	6	Israel
113	Shenzhen Second People's Hospital	6	China
114	Singapore National Eye Centre	6	Singapore
115	SMG-SNU Boramae Medical Center	6	South Korea
116	Sociedad Andaluza de Enfermedades Infecciosas	6	Spain
117	Society for Applied Studies	6	India
118	Southern Arizona VA Health Care System	6	US
119	St. Joseph's Hospital and Medical Center, Phoenix	6	US
120	St. Paul's Hospital, Canada	6	Canada
121	Susanne Arnold	6
122	Swedish Institute for Infectious Disease Control	6	Sweden
123	Taipei City Hospital	6	Taiwan
124	The Baruch Padeh Medical Center, Poriya	6	Israel
125	The Huesped Foundation	6	Argentina
126	The Immunobiological Technology Institute (Bio-Manguinhos) / Oswaldo Cruz Foundation (Fiocruz)	6	Brazil
127	The New York Eye & Ear Infirmary	6	US
128	Tohoku University	6	Japan
129	Tuberculosis Research Centre, India	6	India
130	Universit? Politecnica delle Marche	6	Italy
131	University of Erlangen-N?rnberg	6	Germany
132	University of Khartoum	6	Sudan
133	University of Milano Bicocca	6	Italy
134	University of Pisa	6	Italy
135	University of Versailles	6	France
136	University of Vigo	6	Spain
137	VA Boston Healthcare System	6	US
138	VA Greater Los Angeles Healthcare System	6	US
139	VA Puget Sound Health Care System	6	US
140	Wake Forest Baptist Health	6	US
141	Wake Forest NCORP Research Base	6	US
142	Wonju Severance Christian Hospital	6	Korea
143	Xi???an Jiaotong University College of Medicine	6	China
144	Xiangya Hospital of Central South University	6	China
145	Zhengzhou University	6	China
146	Ahmad Tarhini	7
147	Albert B. Sabin Vaccine Institute	7	US
148	American Society of Clinical Oncology	7	US
149	Anandasabapathy, Sharmila, M.D.	7
150	Arkansas Children's Hospital Research Institute	7	US
151	Asker & Baerum Hospital	7	Norway
152	Azienda Ospedaliera Universitaria di Bologna Policlinico S. Orsola Malpighi	7	Italy
153	Bamrasnaradura Infectious Diseases Institute	7	Thailand
154	Banaras Hindu University	7	India
155	Barnes-Jewish Hospital	7	US
156	Basque Health Service	7	Spain
157	Beijing Tiantan Hospital	7	China
158	CAMC Health System	7	US
159	Cancer International Research Group	7	US
160	Capital Health, Canada	7	Canada
161	Catharina Ziekenhuis Eindhoven	7	Netherlands
162	Central European Society for Anticancer Drug Research	7	Austria
163	Centre Antoine Lacassagne	7	France
164	Centro Cardiologico Monzino	7	Italy
165	China Spinal Cord Injury Network	7	Hong Kong
166	Christiana Care Health Services	7	US
167	Coordinaci?n de Investigaci?n en Salud, Mexico	7	Mexico
168	Craig L Slingluff, Jr	7
169	Danish Heart Foundation	7	Denmark
170	Danish Pain Research Center	7	Denmark
171	Drexel University College of Medicine	7	US
172	Epidemiological and Clinical Research Information Network	7	Japan
173	Erling Bjerregaard Pedersen	7
174	Erzincan Military Hospital	7	Turkey
175	First People's Hospital of Foshan	7	China
176	Free University Medical Center	7	Netherlands
177	Giselle Sholler	7
178	Guangzhou Medical University	7	China
179	Guangzhou University of Traditional Chinese Medicine	7	China
180	Guy's and St Thomas' NHS Foundation Trust	7	UK
181	Herzog Hospital	7	Israel
182	Hillerod Hospital, Denmark	7	Denmark
183	Hospital Universit?rio Professor Edgard Santos	7	Brazil
184	Hospital Universitario La Paz	7	Spain
185	Hospitales Universitarios Virgen del Roc?­o	7	Spain
186	Hugo W. Moser Research Institute at Kennedy Krieger, Inc.	7	US
187	Inonu University	7	Turkey
188	Institute of Oncology Ljubljana	7	Slovenia
189	Instituto de Investigacion Sanitaria La Fe	7	Spain
190	Instituto Nacional de Cancerologia de Mexico	7	Mexico
191	Jaeb Center for Health Research	7	US
192	London North West Healthcare NHS Trust	7	UK
193	Medical University of Warsaw	7	Poland
194	Microbicide Trials Network	7	US
195	National Marrow Donor Program	7	US
196	Nordic Lymphoma Group	7	Sweden
197	Northwestern Memorial Hospital	7	US
198	Onze Lieve Vrouw Hospital	7	Belgium
199	Patrick Y. Wen, MD	7
200	Peking University Third Hospital	7	China
201	Phillip Brian Smith	7
202	Providence Cancer Center, Earle A. Chiles Research Institute	7	US
203	Royal Liverpool University Hospital	7	UK
204	San Francisco Department of Public Health	7	US
205	San Gerardo Hospital	7	Italy
206	Sanjay Gandhi Postgraduate Institute of Medical Sciences	7	India
207	Scott and White Hospital & Clinic	7	US
208	Scripps Health	7	US
209	Shanghai First People's Hospital	7	China
210	Singapore Clinical Research Institute	7	Singapore
211	Sir Mortimer B. Davis - Jewish General Hospital	7	Canada
212	Southeast University, China	7	China
213	Southern California Institute for Research and Education	7	US
214	Southern Medical University, China	7	China
215	Stockholm County Council, Sweden	7	Sweden
216	Tang-Du Hospital	7	China
217	The Scripps Research Institute	7	US
218	The TIMI Study Group	7	US
219	The University of Texas Health Science Center at Tyler	7	US
220	Tulane University School of Medicine	7	US
221	Universidad Nacional Autonoma de Mexico	7	Mexico
222	Universit? Catholique de Louvain	7	Belgium
223	University College Cork	7	Ireland
224	University Hospital Carl Gustav Carus	7	Germany
225	University Hospital, Akershus	7	Norway
226	University Medical Center Goettingen	7	Germany
227	University of Basel	7	Switzerland
228	University of Brasilia	7	Brazil
229	University of Florence	7	Italy
230	University of Malawi College of Medicine	7	Malawi
231	University of Monastir	7	Tunisia
232	University of Rostock	7	Germany
233	University of Surrey	7	UK
234	University of Waterloo	7	Canada
235	Velindre NHS Trust	7	UK
236	Veterans Medical Research Foundation	7	US
237	Xinhua Hospital, Shanghai Jiao Tong University School of Medicine	7	China
238	Addis Ababa University	8	Ethiopia
239	Alberta Children's Hospital	8	Canada
240	ALS Association	8	US
241	Armauer Hansen Research Institute, Ethiopia	8	Ethiopia
242	Bambino Ges? Hospital and Research Institute	8	Italy
243	Bankole Johnson	8
244	Beijing Friendship Hospital	8	China
245	Brazilan Center for Studies in Dermatology	8	Brazil
246	Butler Hospital	8	US
247	Cardiovascular Institute & Fuwai Hospital	8	China
248	Center for Medicinal Cannabis Research	8	US
249	Centre de Recherche du Centre Hospitalier de l'Universit? de Montr?al	8	Canada
250	Centre Georges Francois Leclerc	8	France
251	Centre Hospitalier Universitaire de Besancon	8	France
252	Charles Drew University of Medicine and Science	8	US
253	Cork University Hospital	8	Ireland
254	Elizabeth Glaser Pediatric AIDS Foundation	8	US
255	Evdokia Anagnostou	8
256	Fukushima Medical University	8	Japan
257	Fundaci?n P?blica Andaluza para la gesti?n de la Investigaci?n en Sevilla	8	Spain
258	Fuzhou General Hospital	8	China
259	German High-Grade Non-Hodgkin's Lymphoma Study Group	8	Germany
260	Great Ormond Street Hospital for Children NHS Foundation Trust	8	UK
261	Groupe Hospitalier Pitie-Salpetriere	8	France
262	Grupo Espanol de Investigacion en Sarcomas	8	Spain
263	Grupo Espanol Multidisciplinario del Cancer Digestivo	8	Spain
264	Guangzhou First Municipal People???s Hospital	8	China
265	Herbert Hurwitz, MD	8
266	Hospital Vall d'Hebron	8	Spain
267	Huntington Study Group	8	US
268	Inge Marie Svane	8
269	Istanbul University	8	Turkey
270	Italian Sarcoma Group	8	Italy
271	Japan Heart Foundation	8	Japan
272	Lowell General Hospital	8	US
273	M. Louise Markert	8
274	Maria Sklodowska-Curie Memorial Cancer Center, Institute of Oncology	8	Poland
275	Ministry of Health, Uganda	8	Uganda
276	Mt. Sinai Medical Center, Miami	8	US
277	National Center for Advancing Translational Science (NCATS)	8	US
278	National Institute of Cholera and Enteric Diseases, India	8	India
279	Ochsner Health System	8	US
280	Office of Rare Diseases (ORD)	8	US
281	Parc de Salut Mar	8	Spain
282	S. Andrea Hospital	8	Italy
283	SOLTI Breast Cancer Research Group	8	Spain
284	Southern Europe New Drug Organization	8	Italy
285	Spanish Oncology Genito-Urinary Group	8	Spain
286	St. Anna Kinderkrebsforschung	8	Austria
287	Sykehuset Innlandet HF	8	Norway
288	The Rogosin Institute	8	US
289	Uniformed Services University of the Health Sciences	8	US
290	United States Naval Medical Center, San Diego	8	US
291	Universidad de Antioquia	8	Colombia
292	University of Chile	8	Chile
293	University of Lausanne Hospitals	8	Switzerland
294	University of Modena and Reggio Emilia	8	Italy
295	University of Rome Tor Vergata	8	Italy
296	University of Stellenbosch	8	South Africa
297	VA Connecticut Healthcare System	8	US
298	Wakayama Medical University	8	Japan
299	Wuhan General Hospital of Guangzhou Military Command	8	China
300	Wuhan University	8	China
301	Yeungnam University	8	South Korea
302	Yokohama City University Medical Center	8	Japan
303	Academy of Finland	9	Finland
304	Albany College of Pharmacy and Health Sciences	9	US
305	Anagnostou, Evdokia, M.D.	9
306	Annick Desjardins	9
307	Assiut University	9	Egypt
308	Autoimmunity Centers of Excellence	9	US
309	Bnai Zion Medical Center	9	Israel
310	Breast International Group	9	Belgium
311	Centre Jean Perrin	9	France
312	Children's Mercy Hospital Kansas City	9	US
313	Coordena??o de Aperfei?oamento de Pessoal de N?­vel Superior.	9	Brazil
314	Dutch Cancer Society	9	Netherlands
315	Eastern Hepatobiliary Surgery Hospital	9	China
316	European Group for Blood and Marrow Transplantation	9	Netherlands
317	Faculdade de Medicina do ABC	9	Brazil
318	Fred Hutchinson Cancer Research Center/University of Washington Cancer Consortium	9	US
319	Fund for Scientific Research, Flanders, Belgium	9	Belgium
320	Govind Ballabh Pant Hospital	9	India
321	Gruppo Italiano Studio Linfomi	9	Italy
322	Hospital Universitario Dr. Jose E. Gonzalez	9	Mexico
323	Hospital Universitario Ramon y Cajal	9	Spain
324	Hull and East Yorkshire Hospitals NHS Trust	9	UK
325	Intermountain Health Care, Inc.	9	US
326	John H. Stroger Hospital	9	US
327	King Saud University	9	Saudi Arabia
328	Krankenhaus Nordwest	9	Germany
329	Kyoto University, Graduate School of Medicine	9	Japan
330	Lahey Clinic	9	US
331	Louisiana State University Health Sciences Center Shreveport	9	US
332	Maimonides Medical Center	9	US
333	Medical University of Gdansk	9	Poland
334	Michigan State University	9	US
335	Ministry of Health, Malaysia	9	Malaysia
336	Ministry of Science and Technology, India	9	India
337	Minneapolis Veterans Affairs Medical Center	9	US
338	Muscular Dystrophy Association	9	US
339	National Human Genome Research Institute (NHGRI)	9	US
340	National Institute for Medical Research, Tanzania	9	Tanzania
341	National Institute on Deafness and Other Communication Disorders (NIDCD)	9	US
342	National Jewish Health	9	US
343	National Medical Research Council (NMRC), Singapore	9	Singapore
344	NHS Tayside	9	UK
345	Outcomes Research Consortium	9	US
346	Philipps University Marburg Medical Center	9	Germany
347	Phoenix Children's Hospital	9	US
348	Ramathibodi Hospital	9	Thailand
349	Rare Diseases Clinical Research Network	9	US
350	Richard Burt, MD	9
351	Second Affiliated Hospital, School of Medicine, Zhejiang University	9	China
352	Seung-Jung Park	9
353	Shanghai University of Traditional Chinese Medicine	9	China
354	Shiga University	9	Japan
355	Society of Family Planning	9	US
356	Tabriz University	9	Iran
357	The Affiliated Nanjing Drum Tower Hospital of Nanjing University Medical School	9	China
358	The Swedish Research Council	9	Sweden
359	Tongji University	9	China
360	Tuen Mun Hospital	9	Hong Kong
361	Tulane University Health Sciences Center	9	US
362	Ume? University	9	Sweden
363	Universidad Autonoma de San Luis Potos?­	9	Mexico
364	Universit? degli Studi di Ferrara	9	Italy
365	Universit?¤t Duisburg-Essen	9	Germany
366	University Hospital Birmingham NHS Foundation Trust	9	UK
367	University Hospital, Saarland	9	Germany
368	University Hospitals Bristol NHS Foundation Trust	9	UK
369	University of Aberdeen	9	UK
370	University of G?ttingen	9	Germany
371	University of Magdeburg	9	Germany
372	University of Mississippi Medical Center	9	US
373	University of Sheffield	9	UK
374	Washington Hospital Center	9	US
375	Wills Eye	9	US
376	Wuhan Union Hospital, China	9	China
377	Andalusian Initiative for Advanced Therapies - Fundaci?n P?blica Andaluza Progreso y Salud	10	Spain
378	AZ-VUB	10	Belgium
379	Azienda Policlinico Umberto I	10	Italy
380	Cady, Roger, M.D.	10
381	Cambridge Health Alliance	10	US
382	Centre Muraz	10	Burkina Faso
383	Chiang Mai University	10	Thailand
384	Chief Scientist Office of the Scottish Government	10	UK
385	Children's Healthcare of Atlanta	10	US
386	Duke Clinical Research Institute	10	US
387	Gruppo Italiano per lo studio dei Carcinomi dell'Apparato Digerente	10	Italy
388	Hamad Medical Corporation	10	Qatar
389	Harbin Medical University	10	China
390	Hospital General Universitario Gregorio Mara?on	10	Spain
391	Instituto de Investigaci?n Hospital Universitario La Paz	10	Spain
392	Istituto Scientifico Romagnolo per lo Studio e la cura dei Tumori	10	Italy
393	Kumamoto University	10	Japan
394	Liverpool School of Tropical Medicine	10	UK
395	Lundbeck Foundation	10	Denmark
396	Medecins Sans Frontieres	10	Switzerland
397	Ministerio de Sanidad, Servicios Sociales e Igualdad	10	Spain
398	New York Presbyterian Hospital	10	US
399	Newcastle University	10	UK
400	North Suffolk Mental Health Association	10	US
401	NorthShore University HealthSystem Research Institute	10	US
402	Office of Dietary Supplements (ODS)	10	US
403	Pennington Biomedical Research Center	10	US
404	Rijnstate Hospital	10	Netherlands
405	Robert H. Lurie Cancer Center	10	US
406	Shanghai Chest Hospital	10	China
407	Shanghai Zhongshan Hospital	10	China
408	Swiss Tropical & Public Health Institute	10	Switzerland
409	The Danish Medical Research Council	10	Denmark
410	The George Institute	10	Australia
411	Translational Oncology Research International	10	US
412	Tufts University	10	US
413	Tuscaloosa Research & Education Advancement Corporation	10	US
414	Universit? degli Studi di Brescia	10	Italy
415	University Hospital of North Norway	10	Norway
416	University Medical Centre Ljubljana	10	Slovenia
417	University of Bristol	10	UK
418	University of Malaya	10	Malaysia
419	University of Melbourne	10	Australia
420	University of South Alabama	10	US
421	University of Tampere	10	Finland
422	University of Tromso	10	Norway
423	Armando Santoro, MD	11
424	Autism Speaks	11	US
425	Baker IDI Heart and Diabetes Institute	11	Australia
426	Baqiyatallah Medical Sciences University	11	Iran
427	Benaroya Research Institute	11	US
428	Children's Hospital of Eastern Ontario	11	Canada
429	Christian Medical College, Vellore, India	11	India
430	Department of Health, Executive Yuan, R.O.C. (Taiwan)	11	Taiwan
431	Diabetic Retinopathy Clinical Research Network	11	US
432	Diskapi Teaching and Research Hospital	11	Turkey
433	Fondo de Investigacion Sanitaria	11	Spain
434	Global Alliance for TB Drug Development	11	US
435	Harvard Medical School	11	US
436	Imperial College Healthcare NHS Trust	11	UK
437	Institut Pasteur	11	France
438	Institute of Child Health	11	India
439	Instituto Mexicano del Seguro Social	11	Mexico
440	Istituto Superiore di Sanit?	11	Italy
441	James J. Peters Veterans Affairs Medical Center	11	US
442	Korean Cancer Study Group	11	South Korea
443	Kyoto University	11	Japan
444	Medstar Research Institute	11	US
445	Memorial Hospital of Rhode Island	11	US
446	Ministry of Health, Brazil	11	Brazil
447	Multidisciplinary Association for Psychedelic Studies	11	US
448	National Multiple Sclerosis Society	11	US
449	National Natural Science Foundation of China	11	China
450	Niguarda Hospital	11	Italy
451	Pediatric Brain Tumor Consortium	11	US
452	Rehabilitation Institute of Chicago	11	US
453	RTI International	11	US
454	Shanghai Changzheng Hospital	11	China
455	Simmons Cancer Center	11	US
456	Siriraj Hospital	11	Thailand
457	Southern Illinois University	11	US
458	St George's, University of London	11	UK
459	Sun Yat-Sen Memorial Hospital of Sun Yat-Sen University	11	China
460	U.S. Army Office of the Surgeon General	11	US
461	Universiteit Antwerpen	11	Belgium
462	University Hospital, Angers	11	France
463	University of Giessen	11	Germany
464	University of Hawaii	11	US
465	University of Ottawa	11	Canada
466	University of Parma	11	Italy
467	Women and Infants Hospital of Rhode Island	11	US
468	A.O. Ospedale Papa Giovanni XXIII	12	Italy
469	Central European Cooperative Oncology Group	12	Austria
470	Central Hospital, Nancy, France	12	France
471	Central Institute of Mental Health, Mannheim	12	Germany
472	Centre Hospitalier Universitaire de Qu?bec, CHU de Qu?bec	12	Canada
473	Centro di Riferimento per l'Epidemiologia e la Prev. Oncologica Piemonte	12	Italy
474	Changhai Hospital	12	China
475	Deutsche Krebshilfe e.V., Bonn (Germany)	12	Germany
476	Drexel University	12	US
477	East Carolina University	12	US
478	Groupe Oncologie Radiotherapie Tete et Cou	12	Switzerland
479	Guang'anmen Hospital of China Academy of Chinese Medical Sciences	12	China
480	Guangxi Medical University	12	China
481	Heart and Stroke Foundation of Ontario	12	Canada
482	Hellenic Cooperative Oncology Group	12	Greece
483	Indonesia University	12	Indonesia
484	Kaleida Health	12	US
485	King Faisal Specialist Hospital & Research Center	12	Saudi Arabia
486	Kuopio University Hospital	12	Finland
487	London Health Sciences Centre	12	Canada
488	Lund University	12	Sweden
489	Maastricht Radiation Oncology	12	Netherlands
490	National Institute of Nursing Research (NINR)	12	US
491	Newcastle-upon-Tyne Hospitals NHS Trust	12	UK
492	Roger Williams Medical Center	12	US
493	Shanghai Mental Health Center	12	China
494	St Vincent's Hospital, Sydney	12	Australia
495	Tata Memorial Hospital	12	India
496	Thammasat University	12	Thailand
497	Universidade Federal do Rio de Janeiro	12	Brazil
498	University at Buffalo	12	US
499	University Hospital of Liege	12	Belgium
500	University Hospital Orebro	12	Sweden
501	University of Pavia	12	Italy
502	University Of Perugia	12	Italy
503	University of Witwatersrand, South Africa	12	South Africa
504	Uppsala University Hospital	12	Sweden
505	West Penn Allegheny Health System	12	US
506	Zekai Tahir Burak Maternity Gynecology Education & Research Hospital Government	12	Turkey
507	American Cancer Society, Inc.	13	US
508	American University of Beirut Medical Center	13	Lebanon
509	Anhui Medical University	13	China
510	Beijing 302 Hospital	13	China
511	Brooke Army Medical Center	13	US
512	California Pacific Medical Center Research Institute	13	US
513	CardioVascular Research Foundation, Korea	13	South Korea
514	Centre Hospitalier Universitaire de N?mes	13	France
515	Chi Mei Medical Hospital	13	Taiwan
516	Erasme University Hospital	13	Belgium
517	European Institute of Oncology	13	Italy
518	Gulhane School of Medicine	13	Turkey
519	IDRI	13	US
520	Instituto de Salud Carlos III	13	Spain
521	Instituto do Cancer do Estado de S?o Paulo	13	Brazil
522	International Extranodal Lymphoma Study Group (IELSG)	13	Switzerland
523	International Maternal Pediatric Adolescent AIDS Clinical Trials Group	13	US
524	Juan A. Arnaiz	13
525	Maisonneuve-Rosemont Hospital	13	Canada
526	Menzies School of Health Research	13	Australia
527	Ministry of Health, Spain	13	Spain
528	Ministry of Health, Thailand	13	Thailand
529	National Council of Science and Technology, Mexico	13	Mexico
530	Oulu University Hospital	13	Finland
531	Sarcoma Alliance for Research through Collaboration	13	US
532	Seattle Institute for Biomedical and Clinical Research	13	US
533	Swedish Medical Center	13	US
534	The Affiliated Hospital of the Chinese Academy of Military Medical Sciences	13	China
535	The Research Council of Norway	13	Norway
536	Tongji Hospital	13	China
537	U.S. Department of Education	13	US
538	University Hospital, Caen	13	France
539	University Hospital, Linkoeping	13	Sweden
540	University of Leeds	13	UK
541	University of Manchester	13	UK
542	University of Missouri-Columbia	13	US
543	University of Southampton	13	UK
544	Wenzhou Medical University	13	China
545	Agenzia Italiana del Farmaco	14	Italy
546	AIO-Studien-gGmbH	14	Germany
547	Beijing Chao Yang Hospital	14	China
548	Cardiff University	14	UK
549	Carolinas Healthcare System	14	US
550	Centre hospitalier de l'Universit? de Montr?al (CHUM)	14	Canada
551	Centre Hospitalier Universitaire de Saint Etienne	14	France
552	Centre Hospitalier Universitaire Dijon	14	France
553	CIHR Canadian HIV Trials Network	14	Canada
554	Dalhousie University	14	Canada
555	Denver Health and Hospital Authority	14	US
556	Hebei Medical University	14	China
557	Institut Claudius Regaud	14	France
558	Jewish General Hospital	14	Canada
559	Loma Linda University	14	US
560	Louisiana State University Health Sciences Center in New Orleans	14	US
561	Mansoura University	14	Egypt
562	Ministry of Science and Technology of the People?s Republic of China	14	China
563	Minneapolis Medical Research Foundation	14	US
564	Montreal Heart Institute	14	Canada
565	NHS Lothian	14	UK
566	NICHD Neonatal Research Network	14	US
567	Peter MacCallum Cancer Centre, Australia	14	Australia
568	Qazvin University Of Medical Sciences	14	Iran
569	Qingdao University	14	China
570	Region Skane	14	Sweden
571	Spectrum Health Hospitals	14	US
572	St. Louis University	14	US
573	The University of Western Australia	14	Australia
574	Therapeutic Advances in Childhood Leukemia Consortium	14	US
575	University Hospital Heidelberg	14	Germany
576	University Hospital, Essen	14	Germany
577	University Hospital, Montpellier	14	France
578	University of Bern	14	Switzerland
579	University of Cambridge	14	UK
580	University of Tennessee	14	US
581	University of Wuerzburg	14	Germany
582	West Virginia University	14	US
583	Breast Cancer Research Foundation	15	US
584	China Medical University, China	15	China
585	Clalit Health Services	15	Israel
586	Federal University of Minas Gerais	15	Brazil
587	FHI 360	15	US
588	Fondazione IRCCS Istituto Nazionale dei Tumori, Milano	15	Italy
589	Gyeongsang National University Hospital	15	South Korea
590	Harvard School of Public Health	15	US
591	ICORG- All Ireland Cooperative Oncology Research Group	15	Ireland
592	Institut Curie	15	France
593	Instituto Nacional de Ciencias Medicas y Nutricion Salvador Zubiran	15	Mexico
594	IWK Health Centre	15	Canada
595	Jinling Hospital, China	15	China
596	Manhattan Eye, Ear & Throat Hospital	15	US
597	National Cancer Institute, France	15	France
598	New York Medical College	15	US
599	Ontario Clinical Oncology Group (OCOG)	15	Canada
600	Research Foundation for Mental Hygiene, Inc.	15	US
601	Sahlgrenska University Hospital, Sweden	15	Sweden
602	Sanquin	15	Netherlands
603	Shriners Hospitals for Children	15	US
604	State University of New York at Buffalo	15	US
605	Susan G. Komen Breast Cancer Foundation	15	US
606	Universit? de Sherbrooke	15	Canada
607	University of Bergen	15	Norway
608	AIDS Malignancy Consortium	16	US
609	Austrian Breast & Colorectal Cancer Study Group	16	Austria
610	Barts & The London NHS Trust	16	UK
611	Boston Medical Center	16	US
612	Children's Hospital & Research Center Oakland	16	US
613	Christie Hospital NHS Foundation Trust	16	UK
614	Foundation for Liver Research	16	UK
615	Heart and Stroke Foundation of Canada	16	Canada
616	Institut de Recherche pour le Developpement	16	France
617	Kenya Medical Research Institute	16	Kenya
618	Nathan Kline Institute for Psychiatric Research	16	US
619	NHS Greater Glasgow and Clyde	16	UK
620	Population Council	16	US
621	Royal Brompton & Harefield NHS Foundation Trust	16	UK
622	RWTH Aachen University	16	Germany
623	Shandong University	16	China
624	TC Erciyes University	16	Turkey
625	The PATH Malaria Vaccine Initiative (MVI)	16	US
626	Tri-Service General Hospital	16	Taiwan
627	University Ghent	16	Belgium
628	University Hospital Southampton NHS Foundation Trust.	16	UK
629	University of Jena	16	Germany
630	University of Oulu	16	Finland
631	University of Sydney	16	Australia
632	Aeras	17	US
633	Chonbuk National University Hospital	17	South Korea
634	European Union	17	Europe
635	Fourth Military Medical University	17	China
636	Fundacion Clinic per a la Recerca Biom?dica	17	Spain
637	Guangzhou General Hospital of Guangzhou Military Command	17	China
638	HIV Vaccine Trials Network	17	US
639	International AIDS Vaccine Initiative	17	US
640	Joslin Diabetes Center	17	US
641	King's College London	17	UK
642	Los Angeles Biomedical Research Institute	17	US
643	Medical Universtity of Lodz	17	Poland
644	New York University	17	US
645	North Central Cancer Treatment Group	17	US
646	Oswaldo Cruz Foundation	17	Brazil
647	Prince of Songkla University	17	Thailand
648	RenJi Hospital	17	China
649	St. Joseph's Healthcare Hamilton	17	Canada
650	The Miriam Hospital	17	US
651	Third Affiliated Hospital, Sun Yat-Sen University	17	China
652	University College London Hospitals	17	UK
653	University Hospital, Tours	17	France
654	University Medicine Greifswald	17	Germany
655	University of Athens	17	Greece
656	University of North Carolina	17	US
657	University of Oslo School of Pharmacy	17	Norway
658	University of Regensburg	17	Germany
659	University of Southern Denmark	17	Denmark
660	AGO Study Group	18	Germany
661	Institut Paoli-Calmettes	18	France
662	Lund University Hospital	18	Sweden
663	National Institute of General Medical Sciences (NIGMS)	18	US
664	Oxford University Hospitals NHS Trust	18	UK
665	Providence Health & Services	18	US
666	Pusan National University Hospital	18	South Korea
667	Queen Mary University of London	18	UK
668	St. Justine's Hospital	18	Canada
669	Swiss National Science Foundation	18	Switzerland
670	Universit? de Montr?al	18	Canada
671	University of Schleswig-Holstein	18	Germany
672	Walther Cancer Institute	18	US
673	William Beaumont Hospitals	18	US
674	Baylor Breast Care Center	19	US
675	Baylor Research Institute	19	US
676	Cantonal Hospital of St. Gallen	19	Switzerland
677	Copenhagen University Hospital at Herlev	19	Denmark
678	Food and Drug Administration (FDA)	19	US
679	German Research Foundation	19	Germany
680	Indian Council of Medical Research	19	India
681	Institut Bergoni?	19	France
682	Institut du Cancer de Montpellier - Val d'Aurelle	19	France
683	Intergroupe Francophone de Cancerologie Thoracique	19	France
684	International Vaccine Institute	19	South Korea
685	Michael J. Fox Foundation for Parkinson's Research	19	US
686	Monash University	19	Australia
687	Nemours Children's Clinic	19	US
688	Temple University	19	US
689	Texas Tech University Health Sciences Center	19	US
690	Third Military Medical University	19	China
691	Trans-Tasman Radiation Oncology Group (TROG)	19	Australia
692	University of Leipzig	19	Germany
693	University of Liverpool	19	UK
694	University of Saskatchewan	19	Canada
695	Alberta Health Services	20	Canada
696	American Diabetes Association	20	US
697	Central South University	20	China
698	Deutsches Herzzentrum Muenchen	20	Germany
699	Hackensack University Medical Center	20	US
700	Institute of Tropical Medicine, Belgium	20	Belgium
701	Kaohsiung Veterans General Hospital.	20	Taiwan
702	Katholieke Universiteit Leuven	20	Belgium
703	King's College Hospital NHS Trust	20	UK
704	Mashhad University of Medical Sciences	20	Iran
705	Princess Margaret Hospital, Canada	20	Canada
706	Public Health England	20	UK
707	Ruhr University of Bochum	20	Germany
708	Seattle Children's Hospital	20	US
709	Sheffield Teaching Hospitals NHS Foundation Trust	20	UK
710	The Lymphoma Academic Research Organisation	20	France
711	Tokyo University	20	Japan
712	University Hospital, Brest	20	France
713	University of Cape Town	20	South Africa
714	University of Turku	20	Finland
715	University of Western Ontario, Canada	20	Canada
716	Uppsala University	20	Sweden
717	Walter Reed Army Medical Center	20	US
718	Assaf-Harofeh Medical Center	21	Israel
719	Beth Israel Medical Center	21	US
720	British Columbia Cancer Agency	21	Canada
721	Drugs for Neglected Diseases	21	Switzerland
722	First Affiliated Hospital, Sun Yat-Sen University	21	China
723	Groupe Francophone des Myelodysplasies	21	France
724	Hartford Hospital	21	US
725	Hopital Foch	21	France
726	Khon Kaen University	21	Thailand
727	Martin-Luther-Universit?¤t Halle-Wittenberg	21	Germany
728	Massachusetts Eye and Ear Infirmary	21	US
729	Ottawa Heart Institute Research Corporation	21	Canada
730	Peking University First Hospital	21	China
731	Ruijin Hospital	21	China
732	Rutgers Cancer Institute of New Jersey	21	US
733	The First Affiliated Hospital of Guangzhou Medical University	21	China
734	The University of New South Wales	21	Australia
735	University of Birmingham	21	UK
736	University of Patras	21	Greece
737	Wayne State University	21	US
738	Austin Health	22	Australia
739	Cancer and Leukemia Group B	22	US
740	Case Western Reserve University	22	US
741	Fundacio Lluita Contra la SIDA	22	Spain
742	Georgia Regents University	22	US
743	Glostrup University Hospital, Copenhagen	22	Denmark
744	HaEmek Medical Center, Israel	22	Israel
745	Henry Ford Health System	22	US
746	Lindner Center of HOPE	22	US
747	McGill University	22	Canada
748	National Institute of Dental and Craniofacial Research (NIDCR)	22	US
749	University of Milan	22	Italy
750	Centre for Addiction and Mental Health	23	Canada
751	Centre Oscar Lambret	23	France
752	Fondazione Italiana Linfomi ONLUS	23	Italy
753	Groupe Cooperateur Multidisciplinaire en Oncologie (GERCOR)	23	France
754	Hospital Universitari Vall d'Hebron Research Institute	23	Spain
755	Institute of Cancer Research, United Kingdom	23	UK
756	Mount Sinai Hospital, Canada	23	Canada
757	Peking University People's Hospital	23	China
758	Population Health Research Institute	23	Canada
759	St. Luke's-Roosevelt Hospital Center	23	US
760	St. Olavs Hospital	23	Norway
761	Taichung Veterans General Hospital	23	Taiwan
762	University Hospital, Antwerp	23	Belgium
763	University Hospital, Strasbourg, France	23	France
764	University of Padova	23	Italy
765	Vejle Hospital	23	Denmark
766	Bispebjerg Hospital	24	Denmark
767	Cambridge University Hospitals NHS Foundation Trust	24	UK
768	Centre Hospitalier Universitaire, Amiens	24	France
769	Children's Hospital Los Angeles	24	US
770	Hospital for Special Surgery, New York	24	US
771	Isfahan University of Medical Sciences	24	Iran
772	Singapore General Hospital	24	Singapore
773	State University of New York - Upstate Medical University	24	US
774	Steno Diabetes Center	24	Denmark
775	Stony Brook University	24	US
776	Tampere University Hospital	24	Finland
777	University Hospital, Lille	24	France
778	University of Glasgow	24	Scotland
779	Aalborg Universitetshospital	25	Denmark
780	ARCAGY/ GINECO GROUP	25	France
781	Creighton University	25	US
782	G?teborg University	25	Sweden
783	Heinrich-Heine University, Duesseldorf	25	Germany
784	Hospital Universitari de Bellvitge	25	Spain
785	Istituto Clinico Humanitas	25	Italy
786	Mackay Memorial Hospital	25	Taiwan
787	National Cancer Centre, Singapore	25	Singapore
788	Spanish Breast Cancer Research Group	25	Spain
789	University of Connecticut Health Center	25	US
790	University of Miami Sylvester Comprehensive Cancer Center	25	US
791	Cairo University	26	Egypt
792	Centre Hospitalier Universitaire de Nice	26	France
793	Helsinki University Central Hospital	26	Finland
794	Medical University Innsbruck	26	Austria
795	St Stephens Aids Trust	26	UK
796	The Alfred	26	Australia
797	The Netherlands Cancer Institute	26	Netherlands
798	University Hospital, Bonn	26	Germany
799	University of Edinburgh	26	Scotland/UK
800	University of Nottingham	26	UK
801	Xijing Hospital	26	China
802	Ain Shams University	27	Egypt
803	British Heart Foundation	27	UK
804	Capital Medical University	27	China
805	European Commission	27	Belgium & Luxembourg
806	Helsinki University	27	Finland
807	International Partnership for Microbicides, Inc.	27	US
808	Johannes Gutenberg University Mainz	27	Germany
809	Melbourne Health	27	Australia
810	Nova Scotia Health Authority	27	Canada
811	Poitiers University Hospital	27	France
812	Rockefeller University	27	US
813	Shiraz University of Medical Sciences	27	Iran
814	Aga Khan University	28	Pakistan
815	Ann & Robert H Lurie Children's Hospital of Chicago	28	US
816	Catholic University of the Sacred Heart	28	Italy
817	Centre Hospitalier Universitaire Vaudois	28	Switzerland
818	Children's Cancer and Leukaemia Group	28	UK
819	German CLL Study Group	28	Germany
820	Gruppo Italiano Malattie EMatologiche dell'Adulto	28	Italy
821	Immune Tolerance Network (ITN)	28	US
822	The HIV Netherlands Australia Thailand Research Collaboration	28	Thailand
823	Thrasher Research Fund	28	US
824	University Hospital Freiburg	28	Germany
825	University Hospital, Gentofte, Copenhagen	28	Denmark
826	University Hospital, Limoges	28	France
827	University of Campinas, Brazil	28	Brazil
828	ZonMw: The Netherlands Organisation for Health Research and Development	28	Netherlands
829	Aristotle University Of Thessaloniki	29	Greece
830	CONRAD	29	US
831	Gates Malaria Partnership	29	UK
832	Huazhong University of Science and Technology	29	China
833	Kirby Institute	29	Australia
834	Nanfang Hospital of Southern Medical University	29	China
835	Rennes University Hospital	29	France
836	St. Michael's Hospital, Toronto	29	Canada
837	Ullevaal University Hospital	29	Norway
838	Universit?¤tsklinikum Hamburg-Eppendorf	29	Germany
839	Universitair Ziekenhuis Brussel	29	Belgium
840	University of Manitoba	29	Canada
841	Chinese PLA General Hospital	30	China
842	Conselho Nacional de Desenvolvimento Cient?­fico e Tecnol?gico	30	Brazil
843	IRCCS Policlinico S. Matteo	30	Italy
844	Laval University	30	Canada
845	Lymphoma Study Association	30	France
846	Statens Serum Institut	30	Denmark
847	University of Bologna	30	Italy
848	University of Toronto	30	Canada
849	University of Turin, Italy	30	Italy
850	Wake Forest University	30	US
851	American Heart Association	31	US
852	Assistance Publique Hopitaux De Marseille	31	France
853	Hannover Medical School	31	Germany
854	Haukeland University Hospital	31	Norway
855	Jules Bordet Institute	31	Belgium
856	Makerere University	31	Uganda
857	Regional Hospital Holstebro	31	Denmark
858	University Hospital, Grenoble	31	France
859	Cliniques universitaires Saint-Luc- Universit? Catholique de Louvain	32	Belgium
860	Fox Chase Cancer Center	32	US
861	Fundaci? Institut de Recerca de l'Hospital de la Santa Creu i Sant Pau	32	Spain
862	Loyola University	32	US
863	National Institute for Health Research, United Kingdom	32	UK
864	Postgraduate Institute of Medical Education and Research	32	India
865	Royal Marsden NHS Foundation Trust	32	UK
866	Shaare Zedek Medical Center	32	Israel
867	The Leukemia and Lymphoma Society	32	US
868	Turku University Hospital	32	Finland
869	Center for Cell and Gene Therapy, Baylor College of Medicine	33	US
870	Ministry of Health, Labour and Welfare, Japan	33	Japan
871	NSABP Foundation Inc	33	US
872	University Hospital Inselspital, Berne	33	Switzerland
873	VU University Medical Center	33	Netherlands
874	AHS Cancer Control Alberta	34	Canada
875	Centre Leon Berard	34	France
876	FDA Office of Orphan Products Development	34	US
877	Federico II University	34	Italy
878	Institute for Neurodegenerative Disorders	34	US
879	New Mexico Cancer Care Alliance	34	US
880	NRG Oncology	34	US
881	Penn State University	34	US
882	Rhode Island Hospital	34	US
883	Technische Universit?¤t M?nchen	34	Germany
884	The University of Texas Medical Branch, Galveston	34	US
885	University Hospital, Rouen	34	France
886	University of Texas	34	US
887	National Institute of Arthritis and Musculoskeletal and Skin Diseases (NIAMS)	35	US
888	Norwegian University of Science and Technology	35	Norway
889	The Physicians' Services Incorporated Foundation	35	Canada
890	University of Oslo	35	Norway
891	AIDS Clinical Trials Group	36	US
892	Boston University	36	US
893	Chulalongkorn University	36	Thailand
894	Cystic Fibrosis Foundation Therapeutics	36	US
895	Medicines for Malaria Venture	36	Switzerland
896	University of Erlangen-N?rnberg Medical School	36	Germany
897	University of Vermont	36	US
898	Zhejiang University	36	China
899	Albert Einstein College of Medicine of Yeshiva University	37	US
900	Ludwig Institute for Cancer Research	37	US
901	Mclean Hospital	37	US
902	Texas Children's Hospital	37	US
903	Department of Health and Human Services	38	US
904	Human Genome Center, Institute of Medical Science, University of Tokyo	38	Japan
905	International Centre for Diarrhoeal Disease Research, Bangladesh	38	Bangladesh
906	Maastricht University Medical Center	38	Netherlands
907	National Health and Medical Research Council, Australia	38	Australia
908	United States Agency for International Development (USAID)	38	US
909	University of Massachusetts, Worcester	39	US
910	Germans Trias i Pujol Hospital	40	Spain
911	Medical University of Graz	40	Austria
912	University of Copenhagen	40	Denmark
913	University of Ulm	40	Germany
914	National Health Research Institutes, Taiwan	41	Taiwan
915	Nationwide Children's Hospital	41	US
916	PATH	41	US
917	Tel-Aviv Sourasky Medical Center	41	Israel
918	University of New Mexico	41	US
919	World Health Organization	41	Switzerland
920	Aarhus University Hospital	42	Denmark
921	Royan Institute	42	Iran
922	University of Oklahoma	42	US
923	All India Institute of Medical Sciences, New Delhi	43	India
924	Comprehensive Cancer Center of Wake Forest University	43	US
925	Hoosier Cancer Research Network	43	US
926	Universitaire Ziekenhuizen Leuven	43	Belgium
927	University Hospital, Bordeaux	43	France
928	University of Dundee	43	Scotland
929	Wellcome Trust	43	UK
930	Academisch Medisch Centrum - Universiteit van Amsterdam (AMC-UvA)	44	Netherlands
931	Erasmus Medical Center	44	Netherlands
932	Johann Wolfgang Goethe University Hospitals	44	Germany
933	Peking Union Medical College Hospital	44	China
934	Queen's University	44	Canada
935	University Hospital Case Medical Center	44	US
936	University Hospital Muenster	44	Germany
937	Walter Reed Army Institute of Research (WRAIR)	44	US
938	Herlev Hospital	45	Denmark
939	Hospital de Clinicas de Porto Alegre	45	Brazil
940	North Shore Long Island Jewish Health System	45	US
941	Swiss Group for Clinical Cancer Research	45	Switzerland
942	Tufts Medical Center	45	US
943	German Federal Ministry of Education and Research	46	Germany
944	The University of Hong Kong	46	Hong Kong
945	Eastern Cooperative Oncology Group	47	US
946	Hellenic Oncology Research Group	47	Greece
947	McGill University Health Center	47	Canada
948	Rambam Health Care Campus	47	Israel
949	Rush University Medical Center	47	US
950	University of South Florida	47	US
951	Karolinska University Hospital	48	Sweden
952	Leiden University Medical Center	48	Netherlands
953	National Alliance for Research on Schizophrenia and Depression	48	US
954	Technische Universit?¤t Dresden	48	Germany
955	Johns Hopkins Bloomberg School of Public Health	49	US
956	National Science Council, Taiwan	49	Taiwan
957	Wake Forest School of Medicine	49	US
958	Cedars-Sinai Medical Center	50	US
959	Georgetown University	50	US
960	Jonsson Comprehensive Cancer Center	50	US
961	National University Hospital, Singapore	50	Singapore
962	University Hospital, Toulouse	50	France
963	Barbara Ann Karmanos Cancer Institute	51	US
964	Funda??o de Amparo ? Pesquisa do Estado de S?o Paulo	51	Brazil
965	Mario Negri Institute for Pharmacological Research	51	Italy
966	Ohio State University	51	US
967	Sunnybrook Health Sciences Centre	51	Canada
968	Hvidovre University Hospital	52	Denmark
969	Inje University	52	South Korea
970	Ottawa Hospital Research Institute	52	Canada
971	Taipei Veterans General Hospital, Taiwan	52	Taiwan
972	The University of Texas Health Science Center at San Antonio	52	US
973	University of Calgary	52	Canada
974	University of Kentucky	52	US
975	Brown University	53	US
976	French National Institute for Health and Medical Research-French National Agency for Research on AIDS and Viral Hepatitis (Inserm-ANRS)	53	France
977	Lawson Health Research Institute	53	Canada
978	Milton S. Hershey Medical Center	53	US
979	Montefiore Medical Center	53	US
980	Radiation Therapy Oncology Group	53	US
981	University Hospital, Geneva	53	Switzerland
982	Indiana University School of Medicine	54	US
983	Medical College of Wisconsin	54	US
984	Peking University	54	China
985	University of Illinois at Chicago	54	US
986	Rabin Medical Center	55	Israel
987	University of Medicine and Dentistry of New Jersey	56	US
988	UNICANCER	57	France
989	Virginia Commonwealth University	57	US
990	University of Roma La Sapienza	58	Italy
991	Hamilton Health Sciences Corporation	59	Canada
992	Institut National de la Sant? Et de la Recherche M?dicale, France	59	France
993	University of California, Irvine	59	US
994	Bill and Melinda Gates Foundation	60	US
995	Gynecologic Oncology Group	60	US
996	University Medical Center Groningen	60	Netherlands
997	Juvenile Diabetes Research Foundation	61	US
998	Shahid Beheshti Medical University	61	Iran
999	The Methodist Hospital System	61	US
1000	University Hospital Tuebingen	61	Germany
1001	University of Louisville	61	US
1002	Ministry of Health, France	62	France
1003	Shanghai Jiao Tong University School of Medicine	62	China
1004	University Hospital, Clermont-Ferrand	62	France
1005	Abramson Cancer Center of the University of Pennsylvania	63	US
1006	Chang Gung Memorial Hospital	63	Taiwan
1007	University of Arizona	63	US
1008	Federal University of S?o Paulo	64	Brazil
1009	Ludwig-Maximilians - University of Munich	64	Germany
1010	University of Nebraska	64	US
1011	Children's Hospital of Philadelphia	65	US
1012	UMC Utrecht	65	Netherlands
1013	University College, London	65	UK
1014	University of Alberta	65	Canada
1015	University of Iowa	66	US
1016	London School of Hygiene and Tropical Medicine	67	UK
1017	National Cancer Center, Korea	67	South Korea
1018	National Comprehensive Cancer Network	67	US
1019	French National Agency for Research on AIDS and Viral Hepatitis	68	France
1020	Heidelberg University	68	Germany
1021	UNC Lineberger Comprehensive Cancer Center	68	US
1022	Chinese Academy of Medical Sciences	69	China
1023	Odense University Hospital	69	Denmark
1024	Sheba Medical Center	69	Israel
1025	Dartmouth-Hitchcock Medical Center	70	US
1026	European Organisation for Research and Treatment of Cancer - EORTC	70	Belgium
1027	Medical Research Council	70	UK
1028	University of Kansas Medical Center	70	US
1029	Gustave Roussy, Cancer Campus, Grand Paris	71	France
1030	Karolinska Institutet	71	Sweden
1031	Nantes University Hospital	72	France
1032	University of Arkansas	73	US
1033	Hospices Civils de Lyon	74	France
1034	University Hospital, Ghent	74	Belgium
1035	National Center for Complementary and Integrative Health (NCCIH)	75	US
1036	Children's Oncology Group	77	US
1037	Hospital Clinic of Barcelona	77	Spain
1038	National Eye Institute (NEI)	77	US
1039	Children's Hospital Boston	78	US
1040	Stanley Medical Research Institute	79	US
1041	National Center for Research Resources (NCRR)	80	US
1042	University of California, Davis	80	US
1043	Tehran University of Medical Sciences	82	Iran
1044	The University of Texas Health Science Center, Houston	82	US
1045	Southwest Oncology Group	83	US
1046	Thomas Jefferson University	83	US
1047	Cancer Research UK	84	UK
1048	University Hospital, Basel, Switzerland	85	Switzerland
1049	NCIC Clinical Trials Group	86	Canada
1050	University of Virginia	87	US
1051	Chinese University of Hong Kong	88	Hong Kong
1052	University of Sao Paulo	90	Brazil
1053	McMaster University	91	Canada
1054	University of Miami	91	US
1055	University of Maryland	92	US
1056	Rutgers, The State University of New Jersey	93	US
1057	St. Jude Children's Research Hospital	93	US
1058	University of Michigan Cancer Center	93	US
1059	Children's Hospital Medical Center, Cincinnati	94	US
1060	New York University School of Medicine	94	US
1061	University of Southern California	94	US
1062	U.S. Army Medical Research and Materiel Command	95	US
1063	The Cleveland Clinic	97	US
1064	University of Aarhus	97	Denmark
1065	Oslo University Hospital	98	Norway
1066	University of Zurich	98	Switzerland
1067	City of Hope Medical Center	100	US
1068	Case Comprehensive Cancer Center	101	US
1069	Oregon Health and Science University	102	US
1070	National Institute on Aging (NIA)	103	US
1071	National Institute on Alcohol Abuse and Alcoholism (NIAAA)	103	US
1072	Roswell Park Cancer Institute	103	US
1073	The Hospital for Sick Children	103	Canada
1074	Mahidol University	104	Thailand
1075	University of British Columbia	106	Canada
1076	Imperial College London	108	UK
1077	Medical University of South Carolina	108	US
1078	Centers for Disease Control and Prevention	109	US
1079	Department of Defense	113	US
1080	Masonic Cancer Center, University of Minnesota	113	US
1081	University of Michigan	113	US
1082	University of Rochester	115	US
1083	Rigshospitalet, Denmark	116	Denmark
1084	University of Florida	118	US
1085	University of Minnesota - Clinical and Translational Science Institute	118	US
1086	Alliance for Clinical Trials in Oncology	119	US
1087	Canadian Institutes of Health Research (CIHR)	119	Canada
1088	University of Alabama at Birmingham	120	US
1089	University of Cincinnati	120	US
1090	University of Utah	122	US
1091	Indiana University	123	US
1092	New York State Psychiatric Institute	124	US
1093	University of Colorado, Denver	126	US
1094	Icahn School of Medicine at Mount Sinai	128	US
1095	University of North Carolina, Chapel Hill	128	US
1096	H. Lee Moffitt Cancer Center and Research Institute	129	US
1097	University of Wisconsin, Madison	130	US
1098	Charite University, Berlin, Germany	131	Germany
1099	Sun Yat-sen University	131	China
1100	University of California, San Diego	132	US
1101	Vanderbilt University	133	US
1102	National Institute of Neurological Disorders and Stroke (NINDS)	141	US
1103	Fred Hutchinson Cancer Research Center	143	US
1104	Weill Medical College of Cornell University	148	US
1105	University of Texas Southwestern Medical Center	149	US
1106	Radboud University	153	Netherlands
1107	VA Office of Research and Development	155	US
1108	University of Chicago	159	US
1109	Samsung Medical Center	160	South Korea
1110	Medical University of Vienna	166	Austria
1111	University of California, Los Angeles	166	US
1112	Sidney Kimmel Comprehensive Cancer Center	167	US
1113	Fudan University	168	China
1114	University Health Network, Toronto	168	Canada
1115	Baylor College of Medicine	175	US
1116	National Taiwan University Hospital	177	Taiwan
1117	Columbia University	180	US
1118	Northwestern University	189	US
1119	National Institute of Diabetes and Digestive and Kidney Diseases (NIDDK)	205	US
1120	University of Washington	205	US
1121	Beth Israel Deaconess Medical Center	214	US
1122	Yale University	215	US
1123	Eunice Kennedy Shriver National Institute of Child Health and Human Development (NICHD)	225	US
1124	Emory University	227	US
1125	Washington University School of Medicine	234	US
1126	University of Pennsylvania	235	US
1127	Johns Hopkins University	253	US
1128	Assistance Publique - H?pitaux de Paris	261	France
1129	National Institute of Mental Health (NIMH)	266	US
1130	Stanford University	268	US
1131	University of Pittsburgh	290	US
1132	Memorial Sloan Kettering Cancer Center	291	US
1133	Brigham and Women's Hospital	301	US
1134	University of California, San Francisco	307	US
1135	National Institutes of Health (NIH)	342	US
1136	National Heart, Lung, and Blood Institute (NHLBI)	360	US
1137	Dana-Farber Cancer Institute	392	US
1138	Duke University	410	US
1139	Mayo Clinic	421	US
1140	National Institute on Drug Abuse (NIDA)	439	US
1141	Massachusetts General Hospital	556	US
1142	National Institute of Allergy and Infectious Diseases (NIAID)	699	US
1143	National Institutes of Health Clinical Center (CC)	705	US
1144	M.D. Anderson Cancer Center	766	US
1145	National Cancer Institute (NCI)	3498	US
	TOTAL	41812

## Sheet: S3 Table (c)_Unclassifiable_170
S3 Table Categorization of the sponsors of six or more trials. Listed below are (c) the unclassifiable entities (170).
No.	Name of organization	Frequency
1	Affiliated Hospital to Academy of Military Medical Sciences	6
2	AGUNCO Obstetrics and Gynecology Centre	6
3	Azienda Ospedaliera San Gerardo di Monza	6
4	BeerYaakov Mental Health Center	6
5	Centre for Endocrinology and Reproductive Medicine, Italy	6
6	Chinese Society of Lung Cancer	6
7	Daegu Catholic University Medical Center	6
8	E-DA Hospital	6
9	Fondazione Salvatore Maugeri	6
10	Fujian Cancer Hospital	6
11	Grupo Cooperativo de Estudio y Tratamiento de las Leucemias Agudas y Mielodisplasias	6
12	Grupo Hospital de Madrid	6
13	Hillel Yaffe Medical Center	6
14	Holden Comprehensive Cancer Center	6
15	Hospital Central "Dr. Ignacio Morones Prieto"	6
16	Instituto Materno Infantil Prof. Fernando Figueira	6
17	Isala	6
18	Iwate Medical University	6
19	Keimyung University Dongsan Medical Center	6
20	Kentuckiana Cancer Institute	6
21	Satakunta Central Hospital	6
22	Shanghai Public Health Clinical Center	6
23	Stichting Hemato-Oncologie voor Volwassenen Nederland	6
24	Tianjin Medical University	6
25	University Hospital, Aker	6
26	University of Palermo	6
27	Azienda Ospedaliera Universitaria Policlinico	7
28	Carmel Medical Center	7
29	Catholic University, Italy	7
30	Dutch Colorectal Cancer Group	7
31	Gruppo Oncologico del Nord-Ovest	7
32	Huashan Hospital	7
33	Kaohsiung Medical University	7
34	Keio University	7
35	Korean Breast Cancer Study Group	7
36	Ospedale Misericordia e Dolce	7
37	Shanghai Pulmonary Hospital, Shanghai, China	7
38	Soon Chun Hyang University	7
39	St. Orsola Hospital	7
40	Teva GTC	7
41	Wuerzburg University Hospital	7
42	Xuanwu Hospital, Beijing	7
43	Yazd Research & Clinical Center for Infertility	7
44	Beijing Center for Disease Control and Prevention	8
45	Campus Bio-Medico University	8
46	Careggi Hospital	8
47	Centre of Chinese Medicine, Georgia	8
48	Chung-Ang University	8
49	Dong-A University	8
50	Guangdong Provincial People's Hospital	8
51	Hokkaido University Hospital	8
52	International Antiviral Therapy Evaluation Center	8
53	Jiangsu Province Hospital	8
54	Kansai Hepatobiliary Oncology Group	8
55	Rea Rehabilitation Centre, Georgia	8
56	The First Affiliated Hospital of Dalian Medical University	8
57	Universit? degli Studi dell'Insubria	8
58	University of Genova	8
59	Acute Leukemia French Association	9
60	Azienda Ospedaliera di Padova	9
61	Cancer Institute and Hospital, Chinese Academy of Medical Sciences	9
62	Children's Hospital of Michigan	9
63	Dong-A University Hospital	9
64	Greater Houston Retina Research	9
65	Hamamatsu University	9
66	National Institute of Cancerolog?­a	9
67	North Eastern Germany Society of Gynaecologic Oncology	9
68	Ospedale San Raffaele	9
69	Peking Union Medical College	9
70	Sorlandet Hospital HF	9
71	Spanish Lung Cancer Group	9
72	Universit? Vita-Salute San Raffaele	9
73	Woman's Health University Hospital, Egypt	9
74	Albany Medical College	10
75	Bundang CHA Hospital	10
76	DongGuk University	10
77	Gangnam Severance Hospital	10
78	Institut fuer anwendungsorientierte Forschung und klinische Studien GmbH	10
79	Instituto de Olhos de Goiania	10
80	Oncology Specialists, S.C.	10
81	Shandong Cancer Hospital and Institute	10
82	Shandong Provincial Hospital	10
83	Wales Cancer Trials Unit	10
84	Albert Schweitzer Hospital	11
85	Ewha Womans University	11
86	Jiangsu Cancer Institute & Hospital	11
87	Shenyang Northern Hospital	11
88	Soonchunhyang University Hospital	11
89	Universita di Verona	11
90	University Hospitals, Leicester	11
91	Western Regional Medical Center	11
92	Hokkaido Gastrointestinal Cancer Study Group	12
93	Korea Cancer Center Hospital	12
94	Cooperative Study Group A for Hematology	13
95	George Washington University	13
96	Gynuity Health Projects	13
97	State University of New York - Downstate Medical Center	13
98	Chung-Ang University Hospital	14
99	Hanyang University	14
100	Meshalkin Research Institute of Pathology of Circulation	14
101	Pontificia Universidad Catolica de Chile	14
102	Wolfson Medical Center	14
103	Baskent University	15
104	Grupo Espa?ol de Linfomas y Transplante Aut?logo de M?dula ??sea	15
105	Instituto Valenciano de Infertilidad, IVI VALENCIA	15
106	Translational Research Informatics Center, Kobe, Hyogo, Japan	15
107	Ulsan University Hospital	15
108	Blood and Marrow Transplant Clinical Trials Network	16
109	Korea University	16
110	Beersheva Mental Health Center	17
111	Changhua Christian Hospital	17
112	Inha University Hospital	17
113	Jiangsu Province Centers for Disease Control and Prevention	17
114	Kaohsiung Medical University Chung-Ho Memorial Hospital	17
115	Konkuk University Medical Center	17
116	Kyunghee University Medical Center	17
117	St. Antonius Hospital	17
118	University Hospital Birmingham	17
119	University Magna Graecia	17
120	Ajou University School of Medicine	18
121	Korea University Guro Hospital	18
122	Seoul St. Mary's Hospital	19
123	Beijing Cancer Hospital	20
124	Japan Clinical Oncology Group	20
125	Medical Research Council Unit, The Gambia	20
126	Spanish Cooperative Group for the Treatment of Digestive Tumours (TTD)	20
127	Arbeitsgemeinschaft medikamentoese Tumortherapie	21
128	Buddhist Tzu Chi General Hospital	21
129	Far Eastern Memorial Hospital	21
130	Guangdong General Hospital	22
131	James Graham Brown Cancer Center	22
132	University of Sao Paulo General Hospital	23
133	Federation Francophone de Cancerologie Digestive	24
134	Kyungpook National University	24
135	West China Hospital	24
136	Korea University Anam Hospital	25
137	Bayside Health	26
138	Chonnam National University Hospital	26
139	Hallym University Medical Center	26
140	Nanjing Medical University	26
141	Second University of Naples	26
142	Soroka University Medical Center	26
143	Asociaci?n para Evitar la Ceguera en M?xico	27
144	Bandim Health Project	27
145	European and Developing Countries Clinical Trials Partnership (EDCTP)	27
146	Tianjin Medical University Cancer Institute and Hospital	27
147	Innovative Medical	35
148	Children's Research Institute	36
149	Gachon University Gil Medical Center	36
150	Groupe Ouest Est d'Etude des Leuc?mies et Autres Maladies du Sang GOELAMS	36
151	Meir Medical Center	36
152	Zhejiang Cancer Hospital	38
153	National Cancer Institute, Naples	39
154	The Catholic University of Korea	41
155	Seoul National University Bundang Hospital	44
156	Severance Hospital	44
157	National Cheng-Kung University Hospital	48
158	University Hospital of Crete	49
159	China Medical University Hospital	50
160	PETHEMA Foundation	50
161	University of Cologne	55
162	L.A.L Clinica Pesquisa e Desenvolvimento Ltda.	56
163	OHSU Knight Cancer Institute	56
164	Vanderbilt-Ingram Cancer Center	56
165	Ohio State University Comprehensive Cancer Center	83
166	Hadassah Medical Organization	116
167	Yonsei University	134
168	University of Oxford	159
169	Asan Medical Center	165
170	Seoul National University Hospital	257
	TOTAL	3486
