# Supplementary material for: An Analysis of Sponsors/Collaborators of 69,160 Drug Trials Registered with ClinicalTrials.gov
Source: PLoS One. 2016 Feb 17;11(2):e0149416. doi: 10.1371/journal.pone.0149416 (PMC4757412; doi:10.1371/journal.pone.0149416)
Supplement: S4 Table — For the (a) corporates and (b) non-corporates, the number of sponsors based in a particular country is listed. The percentage hosted by a given country and the cumulative percentage is also provided for each category. (XLS) [file pone.0149416.s004.xls]

## Sheet: S4 Table_Base countries
S4 Table: The base country of sponsors. For the (a) corporates and (b) non-corporates, the number of sponsors based in a particular country is listed. The percentage hosted by a given country and the cumulative percentage is also provided for each category.
#	Corporates				Non-corporates				#
	Country	Number of sponsors	Percentage	Cumulative Percentage	Country	Number of sponsors	Percentage	Cumulative Percentage
1	US1	529	55.6257	55.6257	US	380	33.1878	33.1878	1
2	Germany	53	5.57308	61.1987	China	79	6.89956	40.0873	2
3	South Koreaa	34	3.57518	64.7739	UK	59	5.15284	45.2402	3
4	Canada	31	3.25973	68.0336	Canada	57	4.97817	50.2183	4
5	Japan	31	3.25973	71.2934	France	57	4.97817	55.1965	5
6	UK	31	3.25973	74.5531	Germany	51	4.45415	59.6507	6
7	France	29	3.04942	77.6025	Italy	47	4.1048	63.7555	7
8	Switzerland	24	2.52366	80.1262	Spain	35	3.05677	66.8122	8
9	China	20	2.10305	82.2292	Denmark	25	2.18341	68.9956	9
10	Australia	14	1.47213	83.7014	Brazil	20	1.74672	70.7424	10
11	Israel	14	1.47213	85.1735	Belgium3	19	1.65939	72.4017	11
12	Ireland	13	1.36698	86.5405	Netherlands	19	1.65939	74.0611	12
13	Belgium	12	1.26183	87.8023	Australia	18	1.57205	75.6332	13
14	Denmark	12	1.26183	89.0641	Switzerland	18	1.57205	77.2052	14
15	India	12	1.26183	90.326	Sweden	17	1.48472	78.69	15
16	Italy	12	1.26183	91.5878	India	15	1.31004	80	16
17	Spain	11	1.15668	92.7445	Norway	15	1.31004	81.31	17
18	Taiwan	10	1.05152	93.796	South Koreaa	15	1.31004	82.6201	18
19	Netherlands	9	0.946372	94.7424	Israel	13	1.13537	83.7555	19
20	Norway2	8	0.84122	95.5836	Japan	13	1.13537	84.8908	20
21	Sweden	8	0.84122	96.4248	Thailand	13	1.13537	86.0262	21
22	Brazil	6	0.630915	97.0557	Taiwan	12	1.04803	87.0742	22
23	Austria	5	0.525762	97.5815	Finland	11	0.960699	88.0349	23
24	Singapore	4	0.42061	98.0021	Iran	10	0.873362	88.9083	24
25	Finland	3	0.315457	98.3176	Mexico	9	0.786026	89.6943	25
26	Mexico	3	0.315457	98.633	Turkey	8	0.69869	90.393	26
27	Argentina	2	0.210305	98.8433	Austria	7	0.611354	91.0044	27
28	Luxembourg	2	0.210305	99.0536	Singapore	6	0.524017	91.5284	28
29	Russia	2	0.210305	99.2639	Greece	5	0.436681	91.9651	29
30	Bermuda	1	0.105152	99.3691	Hong Kong4	5	0.436681	92.4017	30
31	Cayman Islands	1	0.105152	99.4742	Poland	5	0.436681	92.8384	31
32	Hong Kong	1	0.105152	99.5794	Egypt	4	0.349345	93.1878	32
33	Hungary	1	0.105152	99.6845	Ireland	3	0.262009	93.4498	33
34	Indonesia	1	0.105152	99.7897	Saudi Arabia	3	0.262009	93.7118	34
35	Portugal	1	0.105152	99.8948	Scotland5	3	0.262009	93.9738	35
36	Thailand	1	0.105152	100	South Africa	3	0.262009	94.2358	36
	Total	951	100		Tanzania	3	0.262009	94.4978	37
					Bangladesh	2	0.174672	94.6725	38
					Ethiopia	2	0.174672	94.8472	39
a South Korea includes Korea					Kenya	2	0.174672	95.0218	40
1 Including one jointly based in the US and Germany					Malaysia	2	0.174672	95.1965	41
2 Including one jointly based in Norway and Switzerland					Slovenia	2	0.174672	95.3712	42
3 Including one jointly based in Belgium and Luxembourg					Uganda	2	0.174672	95.5459	43
4 Including two jointly based in Hong Kong and China					Vietnam	2	0.174672	95.7205	44
5 Including two jointly based in Scotland and UK					Argentina	1	0.0873362	95.8079	45
					Burkina Faso	1	0.0873362	95.8952	46
					Chile	1	0.0873362	95.9825	47
					Colombia	1	0.0873362	96.0699	48
					Czech Republic	1	0.0873362	96.1572	49
					Europe	1	0.0873362	96.2445	50
					Indonesia	1	0.0873362	96.3319	51
					Lebanon	1	0.0873362	96.4192	52
					Malawi	1	0.0873362	96.5066	53
					Pakistan	1	0.0873362	96.5939	54
					Panama	1	0.0873362	96.6812	55
					Papua_New_Guinea	1	0.0873362	96.7686	56
					Puerto Rico	1	0.0873362	96.8559	57
					Qatar	1	0.0873362	96.9432	58
					Russia	1	0.0873362	97.0306	59
					Senegal	1	0.0873362	97.1179	60
					Sudan	1	0.0873362	97.2052	61
					Tunisia	1	0.0873362	97.2926	62
					Individuals	31	2.70742	100	63
					Total	1145	100
